# Supplementary material for: 2-[2-(4-Meth­oxy­phen­yl)-2-oxoeth­yl]malononitrile
Source: Acta Crystallogr Sect E Struct Rep Online. 2011 Jul 13;67(Pt 8):o2007. doi: 10.1107/S1600536811026961 (PMC3213462; doi:10.1107/S1600536811026961)
Supplement: Supplementary file 2 [file e-67-o2007-Isup2.hkl]

# 
# h,k,l, Fc-squared, Fo-squared, sigma(Fo-squared) and status flag 
# 
data_I
_shelx_title ' 100914am in P2(1)/n' 
_shelx_refln_list_code          4 
_shelx_F_calc_maximum      205.76 
_exptl_crystal_F_000       448.00 
_reflns_d_resolution_high  0.8109 
 
loop_ 
 _symmetry_equiv_pos_as_xyz 
 'x, y, z' 
 '-x+1/2, y+1/2, -z+1/2' 
 '-x, -y, -z' 
 'x-1/2, -y-1/2, z-1/2' 
 
_cell_length_a    11.9010 
_cell_length_b     6.4898 
_cell_length_c    14.4248 
_cell_angle_alpha  90.000 
_cell_angle_beta  100.141 
_cell_angle_gamma  90.000 
 
_shelx_F_squared_multiplier     1.000 
 
loop_ 
 _refln_index_h 
 _refln_index_k 
 _refln_index_l 
 _refln_F_squared_calc 
 _refln_F_squared_meas 
 _refln_F_squared_sigma 
 _refln_observed_status 
   2   0   0     1571.94     1561.63    167.41 o 
   4   0   0      108.77      116.77     13.86 o 
   6   0   0      479.38      532.00     50.67 o 
   8   0   0       87.56       65.78      7.55 o 
  10   0   0      402.61      415.84     52.99 o 
  12   0   0       79.38       83.31      8.39 o 
  14   0   0       41.44       55.37     12.59 o 
   1   1   0     2800.59     2374.38     47.33 o 
   2   1   0     1424.92     1464.49     53.50 o 
   3   1   0     2138.18     2237.40    110.50 o 
   4   1   0       14.84       15.95      1.24 o 
   5   1   0        0.92        1.94      0.38 o 
   6   1   0     1150.73     1158.16     69.25 o 
   7   1   0       23.24       20.86      1.25 o 
   8   1   0        0.55        0.88      0.68 o 
   9   1   0      553.89      495.99     35.47 o 
  10   1   0      827.56      791.91     65.48 o 
  11   1   0       15.35       12.73      2.53 o 
  12   1   0        2.38        2.62      1.63 o 
  13   1   0        5.79        8.02      2.14 o 
  14   1   0        3.00        0.26      1.71 o 
   0   2   0     5010.87     4225.61     59.74 o 
   1   2   0     1624.45     1479.98     13.62 o 
   2   2   0       20.87       22.52      0.93 o 
   3   2   0      283.02      266.29      7.13 o 
   4   2   0      270.68      270.16      8.29 o 
   5   2   0      114.62       96.16      3.66 o 
   6   2   0      179.43      188.60     11.50 o 
   7   2   0      195.46      189.07     13.45 o 
   8   2   0       29.96       31.71      2.50 o 
   9   2   0      325.02      301.32     18.37 o 
  10   2   0        0.10        0.33      0.94 o 
  11   2   0        4.09        5.51      1.43 o 
  12   2   0        0.21        1.19      1.29 o 
  13   2   0        0.87        4.34      1.95 o 
   1   3   0      194.49      168.85      2.95 o 
   2   3   0      332.98      329.66      5.59 o 
   3   3   0     1258.38     1169.10     19.68 o 
   4   3   0       64.93       68.54      1.81 o 
   5   3   0      208.18      186.01      6.70 o 
   6   3   0       47.36       45.36      2.61 o 
   7   3   0        1.77        4.81      1.06 o 
   8   3   0       58.89       61.46      3.27 o 
   9   3   0       18.36       18.66      2.20 o 
  10   3   0        3.21        6.23      1.55 o 
  11   3   0       25.30       34.27      3.34 o 
  12   3   0        0.91        4.59      1.51 o 
  13   3   0        0.87        5.56      2.78 o 
   0   4   0      206.39      181.19      5.08 o 
   1   4   0       23.31       21.73      1.50 o 
   2   4   0      243.92      241.59      4.42 o 
   3   4   0      103.79      119.73      2.88 o 
   4   4   0      164.04      161.97      4.42 o 
   5   4   0       25.29       25.49      2.26 o 
   6   4   0      433.34      401.66     13.72 o 
   7   4   0       74.88       69.79      4.71 o 
   8   4   0       89.55       80.31      3.85 o 
   9   4   0        6.92        4.15      1.43 o 
  10   4   0       25.69       29.00      3.08 o 
  11   4   0        8.37       10.85      2.12 o 
  12   4   0        9.52        9.27      1.85 o 
   1   5   0       97.38       87.24      2.78 o 
   2   5   0       46.51       52.07      2.41 o 
   3   5   0       91.78       85.81      3.40 o 
   4   5   0       88.47       80.09      3.41 o 
   5   5   0        0.02        1.63      0.81 o 
   6   5   0       13.42       12.06      1.84 o 
   7   5   0      275.65      261.01     11.21 o 
   8   5   0       27.18       26.62      2.84 o 
   9   5   0        1.07        1.62      1.28 o 
  10   5   0        1.36        2.10      1.34 o 
  11   5   0        2.45        3.52      1.56 o 
   0   6   0      117.75      114.85      4.99 o 
   1   6   0       57.38       58.34      2.83 o 
   2   6   0      101.53       87.46      3.75 o 
   3   6   0       25.63       28.00      2.66 o 
   4   6   0        1.47        3.05      1.12 o 
   5   6   0        9.57       12.07      1.88 o 
   6   6   0        1.44        2.25      1.28 o 
   7   6   0        0.84        2.41      1.29 o 
   8   6   0       10.35       14.43      2.56 o 
   9   6   0        1.80        3.92      1.76 o 
   1   7   0        0.37        0.41      1.32 o 
   2   7   0        4.39        4.89      1.92 o 
   3   7   0       84.94       89.56      5.55 o 
   4   7   0       22.56       29.99      3.94 o 
   5   7   0        1.17        3.81      1.93 o 
   6   7   0        0.95        2.95      2.27 o 
   7   7   0       11.91       21.75      4.36 o 
 -13   0   1        4.96        7.15      2.60 o 
 -11   0   1       88.24       80.23      9.03 o 
  -9   0   1      615.75      556.02     22.33 o 
  -7   0   1      440.51      390.35     29.99 o 
  -5   0   1       98.93      127.10     11.68 o 
  -3   0   1      576.14      539.94     27.86 o 
   1   0   1     5897.98     6257.64    125.20 o 
   3   0   1      675.45      660.29     59.13 o 
   5   0   1      270.16      229.82     21.56 o 
   7   0   1       31.87       35.61      3.08 o 
   9   0   1      153.90      141.88     34.56 o 
  11   0   1        0.20        1.99      2.06 o 
  13   0   1        0.92        3.09      2.41 o 
 -14   1   1        0.29        2.85      1.68 o 
 -13   1   1        4.69        7.99      1.98 o 
 -12   1   1        5.70        3.99      1.68 o 
 -11   1   1       86.24       86.32      7.64 o 
 -10   1   1      161.73      141.35      8.03 o 
  -9   1   1      244.27      257.18     18.68 o 
  -8   1   1        0.31        0.32      0.64 o 
  -7   1   1      218.39      189.72      9.24 o 
  -6   1   1     1104.67     1195.17     58.58 o 
  -5   1   1     1282.17     1401.78     67.03 o 
  -4   1   1     1036.44     1100.94     61.13 o 
  -3   1   1      131.71      137.01      7.33 o 
  -2   1   1      939.93      939.53     38.87 o 
  -1   1   1      167.29      149.84      2.25 o 
   0   1   1      500.48      432.68      3.30 o 
   1   1   1     6346.05     5749.65    181.34 o 
   2   1   1      441.13      483.52     27.25 o 
   3   1   1     1098.45     1171.99     59.34 o 
   4   1   1       13.37       12.16      0.71 o 
   5   1   1      713.73      706.28     44.35 o 
   6   1   1      209.61      217.49     14.63 o 
   7   1   1       37.71       37.90      2.24 o 
   8   1   1      204.15      176.88     13.90 o 
   9   1   1        0.85        1.53      0.83 o 
  10   1   1       46.74       56.76      5.13 o 
  11   1   1       46.32       48.36      5.50 o 
  12   1   1        0.00        0.67      1.33 o 
  13   1   1        2.51        1.95      1.64 o 
  14   1   1        4.79        5.03      2.82 o 
 -14   2   1        0.44        0.00      1.49 o 
 -13   2   1        0.15        1.13      1.58 o 
 -12   2   1       17.19       19.28      3.01 o 
 -11   2   1       54.32       48.28      3.59 o 
 -10   2   1       16.40       17.28      2.09 o 
  -9   2   1      360.09      350.71     21.95 o 
  -8   2   1      680.53      624.84     26.39 o 
  -7   2   1       14.77       20.23      1.89 o 
  -6   2   1        6.13       10.62      1.30 o 
  -5   2   1       32.48       37.56      2.22 o 
  -4   2   1       30.90       31.22      1.72 o 
  -3   2   1        0.74        0.73      0.25 o 
  -2   2   1        4.58        4.23      0.48 o 
  -1   2   1        0.64        0.32      0.19 o 
   0   2   1     1558.04     1406.38     15.70 o 
   1   2   1        1.11        1.64      0.30 o 
   2   2   1     1522.84     1474.88     34.22 o 
   3   2   1       50.99       56.89      2.28 o 
   4   2   1      992.03     1140.77     59.21 o 
   5   2   1       78.73       82.74      5.22 o 
   6   2   1        0.69        0.46      0.54 o 
   7   2   1      158.36      144.38     10.54 o 
   8   2   1       73.96       74.43      4.80 o 
   9   2   1       20.85       21.62      2.20 o 
  10   2   1      164.44      142.11     10.26 o 
  11   2   1        4.43        3.93      1.31 o 
  12   2   1        5.07        4.06      2.57 o 
  13   2   1        1.06        2.28      1.68 o 
 -13   3   1        8.54        9.89      2.35 o 
 -12   3   1       11.78        9.39      2.90 o 
 -11   3   1        1.13        2.49      1.26 o 
 -10   3   1      107.65       99.51      6.33 o 
  -9   3   1       22.86       22.01      2.37 o 
  -8   3   1       22.53       25.53      2.40 o 
  -7   3   1       72.43       68.67      5.35 o 
  -6   3   1      199.73      182.36      9.63 o 
  -5   3   1       17.33       17.71      1.75 o 
  -4   3   1      223.69      196.17      5.51 o 
  -3   3   1      369.74      343.27      4.20 o 
  -2   3   1      653.45      611.57      8.70 o 
  -1   3   1      518.41      504.97      7.35 o 
   0   3   1        0.25        2.92      0.67 o 
   1   3   1      471.98      447.97      8.16 o 
   2   3   1      366.45      341.51      5.03 o 
   3   3   1      103.82       87.96      3.86 o 
   4   3   1      387.07      434.55     20.94 o 
   5   3   1       33.28       27.89      2.13 o 
   6   3   1      410.28      387.73     19.22 o 
   7   3   1       36.14       31.85      2.57 o 
   8   3   1       12.45       13.88      1.81 o 
   9   3   1        0.00        0.86      0.88 o 
  10   3   1       27.56       34.89      3.16 o 
  11   3   1       21.31       20.81      2.62 o 
  12   3   1        3.55        7.39      1.81 o 
  13   3   1        0.60        2.63      1.61 o 
 -12   4   1        0.33        3.07      1.46 o 
 -11   4   1        0.21        1.26      1.32 o 
 -10   4   1        7.10        7.48      1.67 o 
  -9   4   1       16.23       13.59      2.15 o 
  -8   4   1       17.60       17.22      2.14 o 
  -7   4   1      175.26      160.61      7.20 o 
  -6   4   1       88.96       80.16      3.40 o 
  -5   4   1        6.28        6.81      1.21 o 
  -4   4   1       56.46       53.96      2.60 o 
  -3   4   1        0.63        0.56      0.41 o 
  -2   4   1      245.43      242.06      4.16 o 
  -1   4   1       21.62       21.54      1.49 o 
   0   4   1      158.28      122.24      2.94 o 
   1   4   1      135.29      125.21      2.97 o 
   2   4   1        6.45        7.09      0.96 o 
   3   4   1       43.76       46.05      1.87 o 
   4   4   1        0.00        1.18      0.59 o 
   5   4   1       33.57       32.37      2.54 o 
   6   4   1      120.88      107.40      3.95 o 
   7   4   1      218.46      201.97      9.11 o 
   8   4   1        0.06        1.21      0.92 o 
   9   4   1        3.76        3.28      1.30 o 
  10   4   1        2.20        2.03      1.19 o 
  11   4   1       15.27       14.08      2.85 o 
  12   4   1        5.93        9.29      1.93 o 
 -11   5   1       31.90       43.39      4.04 o 
 -10   5   1        2.25        1.23      1.31 o 
  -9   5   1       21.85       25.30      3.50 o 
  -8   5   1       85.97       89.24      4.57 o 
  -7   5   1       61.15       66.51      4.04 o 
  -6   5   1      120.99      118.36      4.44 o 
  -5   5   1       36.41       35.01      2.87 o 
  -4   5   1       27.33       31.46      2.59 o 
  -3   5   1      383.47      350.52      6.94 o 
  -2   5   1       17.07       16.57      1.49 o 
  -1   5   1        5.01        6.10      0.96 o 
   0   5   1       14.88       14.28      1.36 o 
   1   5   1        8.62        8.76      1.06 o 
   2   5   1        1.89        1.80      0.70 o 
   3   5   1       11.99       14.29      1.74 o 
   4   5   1       29.72       33.30      2.68 o 
   5   5   1        8.01        6.24      1.31 o 
   6   5   1       80.85       84.16      5.13 o 
   7   5   1       29.26       33.51      3.13 o 
   8   5   1       63.32       48.90      3.82 o 
   9   5   1        0.78        0.03      1.18 o 
  10   5   1        2.14        3.89      1.40 o 
  11   5   1        1.00        2.29      1.48 o 
  -9   6   1        9.83       12.20      2.14 o 
  -8   6   1        3.06        3.98      1.50 o 
  -7   6   1       17.15       20.52      2.46 o 
  -6   6   1        2.32        2.76      1.25 o 
  -5   6   1        1.02        1.51      1.09 o 
  -4   6   1        6.53        7.67      1.55 o 
  -3   6   1        3.60        5.78      1.25 o 
  -2   6   1       19.64       21.63      2.31 o 
  -1   6   1        2.46        2.17      0.80 o 
   0   6   1        7.64        8.14      1.29 o 
   1   6   1      129.91      130.47      5.36 o 
   2   6   1      263.84      247.57      7.03 o 
   3   6   1       42.25       40.23      3.59 o 
   4   6   1       18.73       22.84      2.68 o 
   5   6   1        6.72        5.69      1.74 o 
   6   6   1        8.14        8.14      1.81 o 
   7   6   1        7.54        8.25      1.89 o 
   8   6   1        2.74        3.79      1.82 o 
   9   6   1       11.77       22.79      3.69 o 
  -7   7   1        0.41        3.45      1.92 o 
  -6   7   1        6.96       11.31      2.86 o 
  -5   7   1       23.62       33.95      4.86 o 
  -4   7   1       10.72       14.38      3.86 o 
  -3   7   1       21.58       29.12      5.55 o 
  -2   7   1        4.56        5.05      2.10 o 
  -1   7   1        0.01        1.23      1.39 o 
   0   7   1        7.74        6.19      2.65 o 
   1   7   1       17.52       17.91      2.77 o 
   2   7   1        8.98       17.18      3.12 o 
   3   7   1        0.11        0.64      1.47 o 
   4   7   1        3.99        2.69      1.78 o 
   5   7   1        0.42        1.28      1.48 o 
   6   7   1        1.29        0.98      1.76 o 
 -14   0   2       63.56       73.62     13.73 o 
 -12   0   2        2.23        2.89      2.39 o 
 -10   0   2       53.76       73.40     14.37 o 
  -8   0   2        1.57        1.48      0.62 o 
  -6   0   2       22.88       23.23      1.65 o 
  -4   0   2     2052.22     2181.96    152.46 o 
  -2   0   2      869.70      950.67     53.52 o 
   0   0   2        8.15       50.98      4.91 o 
   2   0   2       16.97       24.84      1.15 o 
   4   0   2     6654.40     7118.07    511.05 o 
   6   0   2       96.80      102.06     10.80 o 
   8   0   2       44.70       41.15      3.13 o 
  10   0   2       35.31       39.13      5.62 o 
  12   0   2       69.34       80.19      8.56 o 
  14   0   2        1.96        6.16      3.16 o 
 -14   1   2       39.71       43.33      8.17 o 
 -13   1   2       84.98       84.92     10.37 o 
 -12   1   2       14.27       15.52      2.67 o 
 -11   1   2       24.54       26.37      3.40 o 
 -10   1   2      136.53      114.30      6.84 o 
  -9   1   2      140.31      142.42     10.88 o 
  -8   1   2       20.01       20.31      2.17 o 
  -7   1   2       96.02      111.65      5.14 o 
  -6   1   2      121.04      139.46      6.20 o 
  -5   1   2     3398.08     4020.56    190.48 o 
  -4   1   2      204.79      218.11     10.09 o 
  -3   1   2      227.52      263.14     14.87 o 
  -2   1   2      448.30      498.42     25.05 o 
  -1   1   2      133.22      106.91      5.29 o 
   0   1   2      300.26      268.70     10.85 o 
   1   1   2      106.22      100.40      4.69 o 
   2   1   2        0.58        1.03      0.37 o 
   3   1   2     1235.98     1406.91     71.32 o 
   4   1   2      551.18      584.78     24.08 o 
   5   1   2      584.16      628.91     30.88 o 
   6   1   2      421.31      426.83     21.98 o 
   7   1   2      216.65      208.80     13.19 o 
   8   1   2        0.77        0.74      0.72 o 
   9   1   2       71.03       82.08      6.50 o 
  10   1   2       73.67       60.06      5.10 o 
  11   1   2        8.42       14.76      2.67 o 
  12   1   2       24.27       29.30      3.92 o 
  13   1   2       55.92       57.05      6.20 o 
 -14   2   2        4.46        2.53      2.11 o 
 -13   2   2       19.62       18.15      3.11 o 
 -12   2   2       30.49       32.86      3.92 o 
 -11   2   2       19.49       25.48      2.65 o 
 -10   2   2       89.38       81.41      8.68 o 
  -9   2   2      148.43      127.74      7.37 o 
  -8   2   2       13.06       13.19      1.57 o 
  -7   2   2        0.19        0.70      0.63 o 
  -6   2   2      206.10      222.11      9.40 o 
  -5   2   2       68.13       65.13      2.48 o 
  -4   2   2      697.63      710.30     22.13 o 
  -3   2   2      292.41      269.11      6.59 o 
  -2   2   2        0.68        0.73      0.26 o 
  -1   2   2        1.12        1.48      0.28 o 
   0   2   2       50.96       51.76      1.33 o 
   1   2   2      551.87      522.11      9.90 o 
   2   2   2      106.42       95.01      2.82 o 
   3   2   2      231.31      231.43     12.84 o 
   4   2   2      173.40      191.94     12.24 o 
   5   2   2      552.75      580.53     22.93 o 
   6   2   2       81.90       90.21      4.79 o 
   7   2   2       76.77       72.30      3.47 o 
   8   2   2        9.10       12.28      1.60 o 
   9   2   2      242.18      233.78     16.17 o 
  10   2   2       19.71       18.04      2.18 o 
  11   2   2        1.77        4.14      1.49 o 
  12   2   2       24.76       20.80      3.17 o 
  13   2   2       27.12       35.35      4.23 o 
 -13   3   2        4.29        8.57      2.27 o 
 -12   3   2       27.18       24.40      2.79 o 
 -11   3   2        0.59        0.00      1.17 o 
 -10   3   2        1.74        0.12      1.04 o 
  -9   3   2       18.56       16.73      2.11 o 
  -8   3   2       38.45       39.24      2.96 o 
  -7   3   2       53.12       53.19      2.97 o 
  -6   3   2        6.26        6.93      1.10 o 
  -5   3   2      187.43      196.80      9.29 o 
  -4   3   2       31.37       23.33      1.18 o 
  -3   3   2        0.58        0.74      0.36 o 
  -2   3   2       33.01       31.83      1.36 o 
  -1   3   2      242.63      223.37      4.11 o 
   0   3   2      167.41      162.30      3.11 o 
   1   3   2      339.16      336.39      5.43 o 
   2   3   2       17.67       18.40      1.21 o 
   3   3   2        2.21        2.41      0.49 o 
   4   3   2      187.47      204.78     12.08 o 
   5   3   2       47.14       43.79      2.46 o 
   6   3   2      115.17      108.12      5.21 o 
   7   3   2       90.67       80.69      5.56 o 
   8   3   2       87.64       81.41      4.52 o 
   9   3   2        7.25        7.12      1.41 o 
  10   3   2       13.70       10.76      1.88 o 
  11   3   2       15.73       12.41      2.05 o 
  12   3   2        8.74        6.40      1.79 o 
  13   3   2        0.00        0.75      1.82 o 
 -12   4   2        8.28        7.00      1.74 o 
 -11   4   2        5.81        8.46      2.09 o 
 -10   4   2       10.51       10.96      1.90 o 
  -9   4   2       92.53       87.93      5.64 o 
  -8   4   2       65.82       62.15      3.63 o 
  -7   4   2      123.81      120.87      6.81 o 
  -6   4   2       99.61       99.93      5.16 o 
  -5   4   2       16.22       16.97      1.83 o 
  -4   4   2        0.32        1.06      0.60 o 
  -3   4   2       11.09        8.91      1.00 o 
  -2   4   2       28.05       32.43      1.75 o 
  -1   4   2       98.11       96.64      2.84 o 
   0   4   2        0.95        1.08      0.45 o 
   1   4   2      111.35      104.62      2.73 o 
   2   4   2      114.42      110.63      2.81 o 
   3   4   2       99.09       94.73      3.15 o 
   4   4   2       37.06       36.22      2.53 o 
   5   4   2       12.85       11.37      1.57 o 
   6   4   2       65.12       70.31      4.34 o 
   7   4   2      415.15      371.61     10.29 o 
   8   4   2       85.36       81.71      3.96 o 
   9   4   2       50.66       53.36      4.57 o 
  10   4   2       16.34       18.86      2.45 o 
  11   4   2       38.87       48.60      4.03 o 
  12   4   2        0.61        1.80      1.39 o 
 -11   5   2       39.96       50.40      4.25 o 
 -10   5   2        2.38        4.94      1.76 o 
  -9   5   2        4.27        3.12      1.34 o 
  -8   5   2       14.75       21.35      2.59 o 
  -7   5   2      322.81      317.48     10.86 o 
  -6   5   2       16.02       18.96      2.23 o 
  -5   5   2       63.96       65.00      3.35 o 
  -4   5   2       30.45       32.87      2.68 o 
  -3   5   2     1143.23     1076.34     35.69 o 
  -2   5   2       15.95       14.79      1.48 o 
  -1   5   2        0.73        0.85      0.52 o 
   0   5   2        1.69        2.97      0.74 o 
   1   5   2        3.95        3.96      0.74 o 
   2   5   2        0.00        0.98      0.60 o 
   3   5   2      321.57      296.95      6.40 o 
   4   5   2       54.78       49.00      3.20 o 
   5   5   2      111.42       96.25      3.87 o 
   6   5   2       24.45       27.07      2.69 o 
   7   5   2      105.79       99.68      4.84 o 
   8   5   2        2.20        4.24      1.59 o 
   9   5   2       13.38       11.57      2.35 o 
  10   5   2        0.24        0.00      1.48 o 
  -9   6   2       11.79       12.81      2.51 o 
  -8   6   2        3.01        4.80      1.93 o 
  -7   6   2        0.37        1.32      1.50 o 
  -6   6   2       17.93       19.50      3.01 o 
  -5   6   2        9.06       12.69      2.83 o 
  -4   6   2       66.35       66.90      4.31 o 
  -3   6   2       60.56       56.85      4.08 o 
  -2   6   2      308.41      303.09      9.05 o 
  -1   6   2       29.08       30.30      2.43 o 
   0   6   2        2.87        3.49      0.97 o 
   1   6   2        6.52        7.59      1.47 o 
   2   6   2      360.76      354.64     10.36 o 
   3   6   2      333.74      317.00      9.53 o 
   4   6   2       28.63       31.79      4.41 o 
   5   6   2        0.05        0.00      1.32 o 
   6   6   2       18.90       21.24      3.34 o 
   7   6   2       22.66       25.12      3.64 o 
   8   6   2        0.67        1.43      2.63 o 
   9   6   2        0.24        0.00      1.80 o 
  -7   7   2       14.95       21.84      3.44 o 
  -6   7   2       13.72       20.77      3.23 o 
  -5   7   2        1.79        3.76      1.62 o 
  -4   7   2       24.00       29.36      3.84 o 
  -3   7   2       33.18       39.26      4.42 o 
  -2   7   2       11.35       15.43      3.01 o 
  -1   7   2        2.42        4.36      1.77 o 
   0   7   2       16.54       22.78      3.18 o 
   1   7   2       10.51       14.96      2.65 o 
   2   7   2       30.28       32.16      4.07 o 
   3   7   2        3.64        4.86      1.95 o 
   4   7   2       41.18       46.58      4.95 o 
   5   7   2        0.02        0.85      1.62 o 
   6   7   2        1.65        2.96      1.92 o 
 -13   0   3        1.50        3.54      2.36 o 
 -11   0   3      353.77      329.53     39.40 o 
  -9   0   3      497.80      465.37     29.46 o 
  -7   0   3       20.96       31.38      2.63 o 
  -5   0   3     1207.52     1289.06     83.78 o 
  -3   0   3      260.92      290.27     16.28 o 
  -1   0   3       42.32       43.72      2.87 o 
   1   0   3      361.41      365.05     27.90 o 
   3   0   3      842.57      939.46     31.02 o 
   5   0   3     2196.25     2459.36    189.97 o 
   7   0   3      442.01      365.62     32.46 o 
   9   0   3      216.54      250.45     45.80 o 
  11   0   3      135.27      127.21     28.09 o 
  13   0   3        0.00        2.79      2.43 o 
 -14   1   3        0.09        1.16      1.83 o 
 -13   1   3        1.64        2.86      1.78 o 
 -12   1   3        2.89        2.52      1.70 o 
 -11   1   3       11.04       12.84      2.34 o 
 -10   1   3       90.48       95.82      7.81 o 
  -9   1   3        8.64        8.99      1.36 o 
  -8   1   3       97.25       89.73      6.55 o 
  -7   1   3        5.98        5.57      0.69 o 
  -6   1   3      258.31      272.63     15.17 o 
  -5   1   3      190.72      218.55     10.56 o 
  -4   1   3      532.65      644.13     37.57 o 
  -3   1   3     2607.19     2991.91    166.87 o 
  -2   1   3     3780.12     4381.35    238.75 o 
  -1   1   3     9906.37     9666.00    555.61 o 
   0   1   3      614.17      637.06     40.66 o 
   1   1   3       28.28       28.44      1.54 o 
   2   1   3      202.58      236.40     12.64 o 
   3   1   3      162.31      182.98      9.21 o 
   4   1   3      220.27      222.24     10.40 o 
   5   1   3      673.81      739.37     31.61 o 
   6   1   3       56.57       72.96      3.71 o 
   7   1   3        7.09        7.54      0.92 o 
   8   1   3      101.01       97.73      5.26 o 
   9   1   3       18.54       20.58      1.98 o 
  10   1   3       87.56       81.58      5.43 o 
  11   1   3        0.55        1.66      1.24 o 
  12   1   3        0.07        3.35      1.67 o 
  13   1   3        2.96        4.11      1.73 o 
 -14   2   3       11.35       13.06      2.66 o 
 -13   2   3        0.15        0.57      1.83 o 
 -12   2   3       27.58       33.21      4.31 o 
 -11   2   3       13.07       14.45      1.93 o 
 -10   2   3        8.45        5.72      1.21 o 
  -9   2   3       32.60       34.18      2.71 o 
  -8   2   3       38.68       40.48      3.00 o 
  -7   2   3        9.51       12.99      1.44 o 
  -6   2   3       27.47       37.25      1.94 o 
  -5   2   3      393.84      441.72     17.39 o 
  -4   2   3     2068.34     2323.04     87.86 o 
  -3   2   3        1.03        1.09      0.31 o 
  -2   2   3       80.73       79.59      3.15 o 
  -1   2   3      829.94      791.05     19.27 o 
   0   2   3     3425.54     3254.18     80.49 o 
   1   2   3      325.73      345.07      9.75 o 
   2   2   3      201.94      202.56      9.74 o 
   3   2   3        2.04        1.71      0.38 o 
   4   2   3       71.05       81.67      5.94 o 
   5   2   3       76.16       78.43      4.65 o 
   6   2   3      169.31      156.95      9.37 o 
   7   2   3        4.57        4.74      1.00 o 
   8   2   3      345.60      321.49     20.62 o 
   9   2   3      288.99      292.18     20.03 o 
  10   2   3        9.30        7.79      1.57 o 
  11   2   3       15.29       15.15      2.17 o 
  12   2   3       50.55       52.43      5.03 o 
  13   2   3        0.03        0.35      1.45 o 
 -13   3   3        6.15        7.81      3.20 o 
 -12   3   3        0.84        1.26      1.18 o 
 -11   3   3       53.35       53.86      4.82 o 
 -10   3   3       20.85       20.91      2.61 o 
  -9   3   3        6.20        5.28      1.23 o 
  -8   3   3        0.46        0.62      0.71 o 
  -7   3   3      110.77      101.45      6.88 o 
  -6   3   3      242.96      220.15     11.14 o 
  -5   3   3        1.15        1.08      0.57 o 
  -4   3   3        1.38        1.01      0.38 o 
  -3   3   3       98.83       94.19      2.80 o 
  -2   3   3      808.21      730.07     12.14 o 
  -1   3   3       55.43       54.95      1.71 o 
   0   3   3       26.61       27.37      1.31 o 
   1   3   3      221.70      237.14      5.25 o 
   2   3   3       87.57       97.99      3.80 o 
   3   3   3      236.82      245.16     11.96 o 
   4   3   3        4.54        5.16      0.72 o 
   5   3   3      116.17      111.90      4.51 o 
   6   3   3       35.77       36.39      2.85 o 
   7   3   3       65.30       64.60      3.17 o 
   8   3   3      194.77      181.02      6.98 o 
   9   3   3        0.53        0.57      0.94 o 
  10   3   3       48.15       48.73      5.65 o 
  11   3   3        2.07        2.28      1.29 o 
  12   3   3        3.97        5.72      1.69 o 
 -12   4   3        1.50        0.08      1.22 o 
 -11   4   3        1.73        0.96      1.22 o 
 -10   4   3        0.72        0.00      1.23 o 
  -9   4   3       58.92       55.82      4.44 o 
  -8   4   3        0.59        0.94      1.01 o 
  -7   4   3       36.20       37.45      2.97 o 
  -6   4   3      228.55      222.80      9.91 o 
  -5   4   3        1.03        1.60      0.84 o 
  -4   4   3      229.06      224.04      6.57 o 
  -3   4   3        1.72        1.51      0.51 o 
  -2   4   3       73.21       73.53      2.43 o 
  -1   4   3       45.03       45.63      1.96 o 
   0   4   3      204.93      163.65      3.39 o 
   1   4   3      108.57       93.92      2.58 o 
   2   4   3        6.64        4.38      0.70 o 
   3   4   3       40.21       37.96      1.81 o 
   4   4   3       26.12       24.06      2.11 o 
   5   4   3      119.67      103.64      4.92 o 
   6   4   3       53.15       53.21      3.13 o 
   7   4   3      213.05      196.40      8.67 o 
   8   4   3        1.10        2.16      1.06 o 
   9   4   3       74.06       71.68      4.31 o 
  10   4   3        0.47        1.05      1.20 o 
  11   4   3       24.90       34.17      3.46 o 
 -11   5   3        0.03        0.00      1.24 o 
 -10   5   3        1.09        0.07      1.28 o 
  -9   5   3        5.72        6.65      1.65 o 
  -8   5   3       59.96       64.96      4.14 o 
  -7   5   3      168.91      181.07      7.11 o 
  -6   5   3        3.67        4.39      1.30 o 
  -5   5   3        8.91       11.04      1.66 o 
  -4   5   3      107.70      106.17      3.91 o 
  -3   5   3      136.53      139.93      4.32 o 
  -2   5   3      117.78      109.32      3.44 o 
  -1   5   3        4.59        5.28      0.93 o 
   0   5   3        9.95       10.75      1.28 o 
   1   5   3        5.19        4.15      0.86 o 
   2   5   3        5.35        7.14      1.16 o 
   3   5   3      252.39      234.28      6.47 o 
   4   5   3        0.49        0.86      0.91 o 
   5   5   3        9.20       10.47      2.14 o 
   6   5   3        2.70        2.14      1.40 o 
   7   5   3        0.04        0.54      1.49 o 
   8   5   3       11.09        9.04      2.36 o 
   9   5   3        5.22        9.68      2.54 o 
  10   5   3        0.22        0.63      1.62 o 
  -9   6   3        1.18        2.92      1.93 o 
  -8   6   3        6.35        3.96      1.96 o 
  -7   6   3        1.94        1.37      1.48 o 
  -6   6   3       26.68       33.52      4.12 o 
  -5   6   3        5.22        6.10      2.38 o 
  -4   6   3        0.10        0.00      1.38 o 
  -3   6   3       20.95       20.35      3.01 o 
  -2   6   3       83.07       82.31      4.78 o 
  -1   6   3       37.25       42.07      3.12 o 
   0   6   3        0.33        1.74      0.91 o 
   1   6   3        2.08        1.91      1.03 o 
   2   6   3        2.84        2.90      1.44 o 
   3   6   3       51.79       58.82      4.96 o 
   4   6   3        0.61        1.37      1.40 o 
   5   6   3        8.35       10.24      2.32 o 
   6   6   3       19.49       16.98      3.00 o 
   7   6   3       34.05       40.96      4.64 o 
   8   6   3       18.91       21.53      3.68 o 
  -7   7   3       10.37       12.17      2.64 o 
  -6   7   3        8.85       12.14      2.64 o 
  -5   7   3        0.05        0.00      1.34 o 
  -4   7   3        4.42        7.31      2.03 o 
  -3   7   3        3.18        6.31      2.02 o 
  -2   7   3       18.22       25.73      3.58 o 
  -1   7   3       15.86       23.54      3.20 o 
   0   7   3        0.33        0.15      1.35 o 
   1   7   3        0.00        0.63      1.50 o 
   2   7   3        6.15        6.56      2.15 o 
   3   7   3        7.99       13.18      2.79 o 
   4   7   3       20.65       27.08      3.83 o 
   5   7   3        0.55        0.00      1.68 o 
   6   7   3        1.92        4.15      2.09 o 
 -14   0   4       64.39       63.12      8.38 o 
 -12   0   4      131.63      124.38     18.63 o 
 -10   0   4     2226.57     2284.59    351.12 o 
  -8   0   4        2.52        1.26      0.79 o 
  -6   0   4      691.90      722.53     41.53 o 
  -4   0   4       10.25       12.60      1.29 o 
  -2   0   4       87.80       77.25      5.58 o 
   0   0   4    42337.22    40773.37   3876.72 o 
   2   0   4     2345.66     2651.32    103.41 o 
   4   0   4       89.97       89.79      3.12 o 
   6   0   4       92.12       81.60      6.37 o 
   8   0   4        4.43        4.44      1.09 o 
  10   0   4        2.80        2.54      2.21 o 
  12   0   4        3.21        6.75      2.97 o 
 -14   1   4        0.27        1.69      1.80 o 
 -13   1   4        2.29        2.91      1.76 o 
 -12   1   4        5.71        5.79      1.91 o 
 -11   1   4       18.94       18.21      2.98 o 
 -10   1   4      383.76      376.65     22.35 o 
  -9   1   4      459.30      408.96     12.64 o 
  -8   1   4       59.00       57.44      2.60 o 
  -7   1   4      166.41      165.79     10.89 o 
  -6   1   4        4.83        5.80      0.72 o 
  -5   1   4       28.72       35.15      1.76 o 
  -4   1   4      365.78      422.08     24.14 o 
  -3   1   4      481.87      564.35     34.80 o 
  -2   1   4     2837.86     3176.69    173.36 o 
  -1   1   4     5360.61     5725.83    366.33 o 
   0   1   4    13704.49    14440.92    822.25 o 
   1   1   4       10.90       11.32      0.66 o 
   2   1   4       39.73       38.28      2.20 o 
   3   1   4      434.30      472.76     25.58 o 
   4   1   4       73.78       77.95      3.17 o 
   5   1   4      170.93      162.18      6.76 o 
   6   1   4      680.94      718.05     35.42 o 
   7   1   4       43.38       44.41      2.05 o 
   8   1   4       71.17       70.07      4.32 o 
   9   1   4       44.95       49.16      4.64 o 
  10   1   4      264.43      252.68     18.58 o 
  11   1   4       12.10       11.84      2.42 o 
  12   1   4        2.13        3.45      1.69 o 
  13   1   4        5.39        7.21      3.68 o 
 -14   2   4        0.98        1.48      1.71 o 
 -13   2   4        7.96       11.32      2.45 o 
 -12   2   4        0.86        2.50      1.71 o 
 -11   2   4        0.15        0.18      0.91 o 
 -10   2   4       81.76       71.28      3.67 o 
  -9   2   4       12.71       12.61      1.64 o 
  -8   2   4        4.79        5.73      1.05 o 
  -7   2   4      357.84      351.46     18.50 o 
  -6   2   4       73.94       85.03      3.86 o 
  -5   2   4      107.70      114.95      6.24 o 
  -4   2   4      306.39      349.05     16.11 o 
  -3   2   4      670.28      701.31     34.80 o 
  -2   2   4      182.74      187.98      7.61 o 
  -1   2   4       40.25       45.99      1.50 o 
   0   2   4      614.12      586.98     22.77 o 
   1   2   4      199.28      178.52      7.06 o 
   2   2   4        2.31        3.35      0.47 o 
   3   2   4      219.95      218.66     13.64 o 
   4   2   4      150.86      156.34      8.99 o 
   5   2   4        1.52        2.70      0.56 o 
   6   2   4        5.93        6.45      1.09 o 
   7   2   4       21.52       22.77      2.09 o 
   8   2   4      168.51      161.63      8.32 o 
   9   2   4      430.32      389.30     30.24 o 
  10   2   4       50.41       52.98      3.73 o 
  11   2   4        2.48        2.62      1.36 o 
  12   2   4        0.02        4.88      1.87 o 
  13   2   4       11.51       15.39      2.85 o 
 -13   3   4       18.13       29.74      3.92 o 
 -12   3   4        2.27        2.03      1.19 o 
 -11   3   4       26.05       30.00      2.96 o 
 -10   3   4        4.88        6.99      1.53 o 
  -9   3   4       19.57       21.72      2.61 o 
  -8   3   4        3.41        2.79      0.83 o 
  -7   3   4       55.03       49.45      3.99 o 
  -6   3   4        0.00        0.16      0.55 o 
  -5   3   4        3.03        2.80      0.64 o 
  -4   3   4       25.76       25.89      1.37 o 
  -3   3   4      473.10      475.21     12.01 o 
  -2   3   4      105.55       95.58      2.79 o 
  -1   3   4       21.69       24.84      1.26 o 
   0   3   4        3.67        4.16      0.55 o 
   1   3   4      784.11      760.21     18.42 o 
   2   3   4      518.28      524.48     18.95 o 
   3   3   4      203.80      199.04     10.77 o 
   4   3   4       60.41       68.04      3.26 o 
   5   3   4      580.44      533.35     24.39 o 
   6   3   4      420.89      389.60     18.19 o 
   7   3   4       31.71       34.35      2.94 o 
   8   3   4        0.04        0.67      0.81 o 
   9   3   4       44.89       48.81      3.91 o 
  10   3   4       16.06       22.94      2.61 o 
  11   3   4       23.29       28.39      2.98 o 
  12   3   4        4.77        7.89      1.80 o 
 -12   4   4        3.75        5.34      1.52 o 
 -11   4   4        0.00        0.40      1.38 o 
 -10   4   4        1.84        2.24      1.13 o 
  -9   4   4        0.14        0.00      0.95 o 
  -8   4   4      289.49      271.31     16.55 o 
  -7   4   4        0.33        0.64      0.76 o 
  -6   4   4      141.15      148.17      9.13 o 
  -5   4   4       60.69       64.91      3.10 o 
  -4   4   4      377.74      348.29     19.40 o 
  -3   4   4        0.99        1.03      0.45 o 
  -2   4   4      375.20      367.60      7.52 o 
  -1   4   4        6.73        5.59      0.79 o 
   0   4   4        0.15        0.91      0.47 o 
   1   4   4       97.77       91.55      2.92 o 
   2   4   4       94.56       79.74      2.70 o 
   3   4   4      106.33      109.98      9.05 o 
   4   4   4       26.85       25.92      2.52 o 
   5   4   4        0.08        0.42      0.87 o 
   6   4   4      266.72      248.85      9.42 o 
   7   4   4       83.07       84.19      4.58 o 
   8   4   4        9.34        9.33      1.84 o 
   9   4   4        5.63        7.59      2.16 o 
  10   4   4        8.19        6.99      2.21 o 
  11   4   4       16.40       20.04      3.64 o 
 -11   5   4        7.76        9.61      2.14 o 
 -10   5   4        4.74        8.56      2.00 o 
  -9   5   4        5.73        5.21      1.66 o 
  -8   5   4        3.90        3.87      1.68 o 
  -7   5   4      157.45      150.41     10.40 o 
  -6   5   4       19.91       20.70      2.60 o 
  -5   5   4        0.48        0.09      1.12 o 
  -4   5   4       38.27       34.12      3.62 o 
  -3   5   4      347.67      312.32      8.70 o 
  -2   5   4        0.16        0.42      0.62 o 
  -1   5   4        3.19        3.20      0.82 o 
   0   5   4       51.71       46.63      2.90 o 
   1   5   4      148.44      129.19      4.25 o 
   2   5   4        2.12        1.18      0.69 o 
   3   5   4        1.93        1.15      1.33 o 
   4   5   4       43.88       45.48      4.39 o 
   5   5   4       11.91       12.01      2.44 o 
   6   5   4        5.32        5.88      1.94 o 
   7   5   4       54.71       59.45      5.43 o 
   8   5   4        4.13        3.75      1.87 o 
   9   5   4        6.79       11.16      2.60 o 
  10   5   4        0.22        2.20      1.83 o 
  -9   6   4        8.35        6.59      2.48 o 
  -8   6   4       21.74       26.02      3.80 o 
  -7   6   4       54.14       50.06      5.19 o 
  -6   6   4        0.00        2.11      1.34 o 
  -5   6   4        2.98        1.88      1.51 o 
  -4   6   4       22.25       22.54      3.28 o 
  -3   6   4        7.14        7.48      2.07 o 
  -2   6   4        1.42        2.16      1.34 o 
  -1   6   4       19.22       20.74      2.32 o 
   0   6   4       81.77       88.73      3.83 o 
   1   6   4        0.21        1.31      1.09 o 
   2   6   4      152.85      127.73      6.14 o 
   3   6   4        1.44        0.92      1.26 o 
   4   6   4       12.57       12.66      2.68 o 
   5   6   4        3.05        3.93      1.77 o 
   6   6   4        7.57        8.64      2.16 o 
   7   6   4       10.12       10.21      2.32 o 
   8   6   4        5.18        4.51      2.11 o 
  -6   7   4        2.30        3.74      1.81 o 
  -5   7   4        1.27        2.16      2.05 o 
  -4   7   4        2.94        4.55      1.76 o 
  -3   7   4       20.37       26.60      3.73 o 
  -2   7   4       26.24       29.45      3.77 o 
  -1   7   4       14.99       19.16      2.91 o 
   0   7   4        5.89        6.25      1.81 o 
   1   7   4        1.73        2.49      1.90 o 
   2   7   4       13.64       16.89      2.98 o 
   3   7   4       75.64       74.88      6.03 o 
   4   7   4        2.07        1.54      1.63 o 
   5   7   4        9.19       13.54      2.78 o 
 -13   0   5        0.12        1.56      2.39 o 
 -11   0   5        0.38        1.99      1.91 o 
  -9   0   5        3.16        3.30      1.10 o 
  -7   0   5       41.19       40.66      3.10 o 
  -5   0   5      382.73      381.48     18.89 o 
  -3   0   5      154.75      156.65      9.17 o 
  -1   0   5      284.96      253.89     33.30 o 
   1   0   5      532.82      564.94     55.38 o 
   3   0   5      292.03      302.86      5.66 o 
   5   0   5      260.14      258.75     12.20 o 
   7   0   5        9.75        9.31      1.56 o 
   9   0   5       50.15       54.33      8.32 o 
  11   0   5       36.51       49.84     12.80 o 
  13   0   5        0.97        1.02      2.43 o 
 -14   1   5        5.57        4.71      2.07 o 
 -13   1   5        2.03        3.19      1.63 o 
 -12   1   5        1.24        3.17      1.51 o 
 -11   1   5      159.84      146.33      6.53 o 
 -10   1   5      112.42      114.05      5.13 o 
  -9   1   5      723.64      671.16     30.35 o 
  -8   1   5       28.11       29.90      2.31 o 
  -7   1   5      122.41      122.80      5.47 o 
  -6   1   5      459.89      500.11     21.67 o 
  -5   1   5        6.62        8.04      0.87 o 
  -4   1   5       86.38       95.86      4.98 o 
  -3   1   5       26.69       29.38      1.22 o 
  -2   1   5      746.53      830.00     45.36 o 
  -1   1   5       21.46       25.42      2.01 o 
   0   1   5      313.36      331.76     25.30 o 
   1   1   5       18.00       31.61      4.80 o 
   2   1   5      276.96      302.28     15.68 o 
   3   1   5       28.84       33.20      1.90 o 
   4   1   5        3.00        3.32      0.64 o 
   5   1   5      179.72      179.33      7.09 o 
   6   1   5      176.06      187.20      7.40 o 
   7   1   5       67.52       61.08      3.50 o 
   8   1   5       13.94       15.28      1.78 o 
   9   1   5        0.23        0.00      0.82 o 
  10   1   5       10.38        8.83      2.14 o 
  11   1   5        0.00        1.51      1.33 o 
  12   1   5        0.71        3.57      1.69 o 
  13   1   5        0.15        2.50      1.72 o 
 -14   2   5        2.74        4.12      2.18 o 
 -13   2   5        0.31        0.89      2.44 o 
 -12   2   5        1.23        2.62      1.73 o 
 -11   2   5        4.21        4.77      1.34 o 
 -10   2   5       20.54       18.35      2.06 o 
  -9   2   5       34.30       32.89      3.14 o 
  -8   2   5       91.14      100.84      5.59 o 
  -7   2   5       83.72       89.89      4.52 o 
  -6   2   5      657.33      761.10     41.65 o 
  -5   2   5       36.63       43.38      2.71 o 
  -4   2   5      216.98      229.72     12.38 o 
  -3   2   5      280.02      316.29     17.12 o 
  -2   2   5      638.85      705.34     40.81 o 
  -1   2   5      207.47      203.49      9.36 o 
   0   2   5      811.07      833.90     42.68 o 
   1   2   5      158.08      163.37      6.10 o 
   2   2   5      156.28      166.81      7.33 o 
   3   2   5        4.13        4.92      0.69 o 
   4   2   5       63.44       64.65      4.58 o 
   5   2   5        0.00        0.03      0.46 o 
   6   2   5       19.15       22.11      1.99 o 
   7   2   5      164.09      160.55     10.01 o 
   8   2   5      132.60      115.89      7.65 o 
   9   2   5        2.28        4.74      1.27 o 
  10   2   5      114.26      113.56      7.58 o 
  11   2   5        0.59        0.85      1.35 o 
  12   2   5        6.05        6.71      1.97 o 
 -13   3   5        8.25        8.48      2.02 o 
 -12   3   5       24.85       19.82      2.39 o 
 -11   3   5       33.24       37.06      3.32 o 
 -10   3   5       86.22       84.43      5.20 o 
  -9   3   5       45.11       37.82      3.08 o 
  -8   3   5       34.22       36.73      2.80 o 
  -7   3   5       43.56       47.10      3.28 o 
  -6   3   5        2.76        2.31      0.77 o 
  -5   3   5        2.32        3.87      0.64 o 
  -4   3   5       28.95       32.27      1.55 o 
  -3   3   5      316.94      320.19     12.40 o 
  -2   3   5      226.07      218.38      8.41 o 
  -1   3   5       44.45       51.60      1.54 o 
   0   3   5       74.15       89.50      3.03 o 
   1   3   5      308.50      308.37      8.90 o 
   2   3   5        1.71        2.56      0.45 o 
   3   3   5      172.28      166.03      7.99 o 
   4   3   5       82.47       90.45      5.15 o 
   5   3   5       62.12       54.24      4.09 o 
   6   3   5      328.64      305.66     17.60 o 
   7   3   5       95.92       88.29      4.12 o 
   8   3   5        8.47        6.70      1.70 o 
   9   3   5       33.17       34.80      3.57 o 
  10   3   5        0.59        0.00      1.13 o 
  11   3   5        0.33        2.26      1.64 o 
  12   3   5        4.11        8.58      2.38 o 
 -12   4   5        6.26        7.45      1.65 o 
 -11   4   5        0.00        0.65      1.17 o 
 -10   4   5        9.70       12.12      1.98 o 
  -9   4   5        3.17        3.38      1.15 o 
  -8   4   5       31.15       37.67      3.11 o 
  -7   4   5        0.02        0.78      0.80 o 
  -6   4   5       23.21       25.50      2.69 o 
  -5   4   5      138.07      130.52      9.20 o 
  -4   4   5      100.18       97.03      3.98 o 
  -3   4   5      112.53       97.36      4.78 o 
  -2   4   5      431.83      416.32      8.85 o 
  -1   4   5        2.83        3.93      0.96 o 
   0   4   5        8.80       10.41      1.31 o 
   1   4   5        1.99        1.63      0.72 o 
   2   4   5        8.35        9.99      1.37 o 
   3   4   5       67.67       70.56      4.24 o 
   4   4   5       43.58       43.96      3.96 o 
   5   4   5        0.36        0.05      1.25 o 
   6   4   5        9.67        7.59      2.07 o 
   7   4   5       94.93       82.03      5.43 o 
   8   4   5        0.00        2.03      1.52 o 
   9   4   5        1.92        2.78      1.75 o 
  10   4   5        1.62        1.03      1.69 o 
  11   4   5        8.97        8.55      2.53 o 
 -11   5   5        9.23       14.94      2.79 o 
 -10   5   5        2.38        2.12      1.51 o 
  -9   5   5        2.87        2.95      1.49 o 
  -8   5   5       43.32       39.43      4.48 o 
  -7   5   5       27.56       30.74      3.87 o 
  -6   5   5       85.17       77.79      5.62 o 
  -5   5   5        3.39        2.42      1.30 o 
  -4   5   5        7.65        9.14      1.95 o 
  -3   5   5      192.08      163.99      5.76 o 
  -2   5   5       36.99       36.68      2.75 o 
  -1   5   5        1.09        0.02      0.68 o 
   0   5   5       72.95       65.72      3.17 o 
   1   5   5        5.36        7.46      1.27 o 
   2   5   5       66.74       73.24      3.80 o 
   3   5   5        1.68        0.24      1.18 o 
   4   5   5        0.11        0.00      1.26 o 
   5   5   5        6.51        8.40      2.02 o 
   6   5   5       43.94       38.69      4.35 o 
   7   5   5       15.07       18.64      3.25 o 
   8   5   5        3.87        4.30      1.87 o 
   9   5   5        0.04        1.68      1.81 o 
  -9   6   5       44.91       47.18      5.16 o 
  -8   6   5       20.52       21.46      4.04 o 
  -7   6   5        8.83        9.74      2.44 o 
  -6   6   5       44.01       48.10      4.98 o 
  -5   6   5        1.38        3.05      1.45 o 
  -4   6   5       16.59       16.80      2.79 o 
  -3   6   5        6.93       11.52      2.43 o 
  -2   6   5       14.21       15.08      2.59 o 
  -1   6   5        7.32        7.83      1.57 o 
   0   6   5        0.05        0.00      0.91 o 
   1   6   5       45.27       48.75      3.91 o 
   2   6   5       57.13       54.33      4.93 o 
   3   6   5       39.88       38.69      4.38 o 
   4   6   5        3.10        1.50      1.67 o 
   5   6   5        3.87        4.94      1.68 o 
   6   6   5        0.29        0.72      1.49 o 
   7   6   5        1.05        1.16      1.59 o 
  -6   7   5        7.19        7.60      2.29 o 
  -5   7   5        8.31       14.56      3.43 o 
  -4   7   5        0.06        0.33      1.40 o 
  -3   7   5        0.00        0.54      1.51 o 
  -2   7   5        0.00        0.00      1.42 o 
  -1   7   5        0.13        2.10      1.59 o 
   0   7   5        7.32        8.65      2.13 o 
   1   7   5       85.14       85.22      5.47 o 
   2   7   5       59.15       77.08      6.11 o 
   3   7   5        6.14       11.72      2.44 o 
   4   7   5        0.05        0.00      1.63 o 
 -14   0   6       62.89       62.77     16.57 o 
 -12   0   6       17.82       20.06      4.27 o 
 -10   0   6        0.99        2.22      2.00 o 
  -8   0   6       40.66       40.60      2.98 o 
  -6   0   6      461.87      515.14     37.26 o 
  -4   0   6      149.90      138.66      7.75 o 
  -2   0   6      757.76      697.99     75.08 o 
   0   0   6        3.98        2.62      0.69 o 
   2   0   6       67.82       68.79      2.67 o 
   4   0   6      890.72      980.53     32.87 o 
   6   0   6      240.45      262.05     15.54 o 
   8   0   6       61.19       66.88      7.51 o 
  10   0   6       52.71       49.48     10.88 o 
  12   0   6       51.77       48.76      6.73 o 
 -14   1   6        0.08        0.00      1.73 o 
 -13   1   6        5.19        6.15      1.97 o 
 -12   1   6       23.60       23.17      3.28 o 
 -11   1   6       53.87       57.36      8.54 o 
 -10   1   6      128.27      123.31      6.44 o 
  -9   1   6       72.37       65.55      3.90 o 
  -8   1   6       15.21       18.78      1.65 o 
  -7   1   6       36.80       41.92      2.22 o 
  -6   1   6        0.76        3.24      0.59 o 
  -5   1   6     1157.55     1332.30     67.35 o 
  -4   1   6       30.56       33.16      1.47 o 
  -3   1   6       72.07       77.13      3.66 o 
  -2   1   6        3.17        3.84      0.52 o 
  -1   1   6      327.32      309.18     24.60 o 
   0   1   6      196.97      216.48     13.80 o 
   1   1   6      220.22      230.12     10.68 o 
   2   1   6      108.03      105.40      5.77 o 
   3   1   6      707.60      792.04     32.90 o 
   4   1   6     1031.26     1109.81     42.58 o 
   5   1   6       38.26       41.95      1.94 o 
   6   1   6       35.20       36.20      2.03 o 
   7   1   6       16.19       18.30      1.59 o 
   8   1   6       19.02       21.57      2.12 o 
   9   1   6        1.00        2.02      1.03 o 
  10   1   6       32.89       42.63      5.61 o 
  11   1   6       20.10       25.40      3.48 o 
  12   1   6        0.09        1.39      1.49 o 
 -13   2   6       75.60       76.48     10.92 o 
 -12   2   6       13.48       13.01      2.30 o 
 -11   2   6        3.37        3.01      1.19 o 
 -10   2   6       76.11       76.09      4.16 o 
  -9   2   6       80.91       76.20      3.77 o 
  -8   2   6        5.32        4.86      1.02 o 
  -7   2   6        4.88        4.54      1.03 o 
  -6   2   6      140.62      159.76      9.54 o 
  -5   2   6      505.03      542.87     32.67 o 
  -4   2   6      466.23      503.95     26.16 o 
  -3   2   6        3.24        3.62      0.57 o 
  -2   2   6       25.40       29.17      2.81 o 
  -1   2   6        2.81        3.77      0.78 o 
   0   2   6       62.06       67.20      3.46 o 
   1   2   6        2.78        1.86      0.65 o 
   2   2   6      139.12      140.71      7.50 o 
   3   2   6       63.86       74.12      3.64 o 
   4   2   6       13.09       17.34      1.34 o 
   5   2   6        6.18        8.93      1.02 o 
   6   2   6       70.27       68.68      4.49 o 
   7   2   6      157.54      157.53     10.38 o 
   8   2   6        0.28        2.82      0.99 o 
   9   2   6       62.71       70.21      4.77 o 
  10   2   6        0.10        1.17      1.13 o 
  11   2   6        0.53        0.74      1.40 o 
  12   2   6       12.20       10.02      2.43 o 
 -13   3   6        3.21        0.07      1.55 o 
 -12   3   6        8.74       10.69      1.87 o 
 -11   3   6        0.75        1.92      1.25 o 
 -10   3   6       24.26       23.20      2.79 o 
  -9   3   6       35.49       32.16      3.10 o 
  -8   3   6        1.22        1.81      0.91 o 
  -7   3   6        0.16        1.19      0.80 o 
  -6   3   6       31.58       35.72      2.90 o 
  -5   3   6        5.61        6.82      0.90 o 
  -4   3   6        6.72        9.39      0.94 o 
  -3   3   6        9.81       11.29      1.11 o 
  -2   3   6        2.59        2.24      0.65 o 
  -1   3   6      158.97      145.53      5.20 o 
   0   3   6        3.27        2.37      0.67 o 
   1   3   6      363.41      384.84     21.52 o 
   2   3   6       66.63       63.32      3.68 o 
   3   3   6        4.59        4.94      0.97 o 
   4   3   6      213.24      215.66     19.04 o 
   5   3   6      173.88      158.48      7.88 o 
   6   3   6      104.03       96.07      6.06 o 
   7   3   6        3.86        3.11      1.47 o 
   8   3   6      149.93      127.74      8.34 o 
   9   3   6       56.31       61.63      7.81 o 
  10   3   6        7.14        8.79      2.30 o 
  11   3   6       15.65       11.69      2.77 o 
 -12   4   6       13.34       13.81      2.82 o 
 -11   4   6        2.05        3.75      2.07 o 
 -10   4   6        4.64        3.45      1.68 o 
  -9   4   6       43.78       42.08      4.44 o 
  -8   4   6       48.72       42.51      4.39 o 
  -7   4   6        0.14        0.68      1.48 o 
  -6   4   6        7.23        7.19      1.72 o 
  -5   4   6       87.78       72.99      4.19 o 
  -4   4   6      300.32      270.16      9.22 o 
  -3   4   6      226.02      191.66      6.04 o 
  -2   4   6       28.31       29.29      2.31 o 
  -1   4   6       57.72       63.01      2.83 o 
   0   4   6       27.86       26.98      2.24 o 
   1   4   6       50.44       49.17      2.83 o 
   2   4   6        3.40        4.33      1.05 o 
   3   4   6       46.27       49.31      4.27 o 
   4   4   6       73.61       64.73      4.60 o 
   5   4   6       19.31       14.06      2.61 o 
   6   4   6        1.44        1.68      1.48 o 
   7   4   6      301.12      263.15      9.28 o 
   8   4   6        9.08        9.51      2.44 o 
   9   4   6        4.46        8.51      2.29 o 
  10   4   6       36.13       41.42      4.86 o 
 -11   5   6        3.11        5.24      1.89 o 
 -10   5   6       14.91       16.75      2.83 o 
  -9   5   6        0.01        0.00      1.45 o 
  -8   5   6       28.41       32.84      4.10 o 
  -7   5   6      158.80      137.03      6.62 o 
  -6   5   6       20.55       20.42      2.96 o 
  -5   5   6       26.93       22.74      3.33 o 
  -4   5   6       37.08       38.90      3.98 o 
  -3   5   6      540.42      493.92     18.81 o 
  -2   5   6       54.11       47.87      3.23 o 
  -1   5   6       30.52       25.24      2.42 o 
   0   5   6        6.43        4.29      1.12 o 
   1   5   6       16.46       15.52      1.86 o 
   2   5   6        0.00        0.40      0.91 o 
   3   5   6        0.71        1.42      1.26 o 
   4   5   6       64.13       69.64      5.41 o 
   5   5   6       20.99       20.06      3.10 o 
   6   5   6        3.95        5.99      1.97 o 
   7   5   6        3.15        1.62      1.69 o 
   8   5   6       34.62       37.62      4.60 o 
   9   5   6        0.44        2.52      1.93 o 
  -9   6   6        9.50        9.76      3.02 o 
  -8   6   6       32.36       29.95      4.14 o 
  -7   6   6       45.74       58.46      7.29 o 
  -6   6   6        1.05        1.45      1.57 o 
  -5   6   6        3.25        4.95      1.91 o 
  -4   6   6       13.70       13.79      2.71 o 
  -3   6   6       27.83       27.11      3.52 o 
  -2   6   6       41.31       43.96      4.51 o 
  -1   6   6       10.20       10.68      1.79 o 
   0   6   6        9.58       13.23      1.96 o 
   1   6   6       17.74       23.84      2.91 o 
   2   6   6       80.60       78.12      5.84 o 
   3   6   6      154.00      154.41      7.19 o 
   4   6   6        0.08        0.92      1.57 o 
   5   6   6       27.09       20.29      3.36 o 
   6   6   6        2.50        3.23      2.25 o 
   7   6   6       14.97       20.59      3.60 o 
  -5   7   6        1.55        0.59      1.60 o 
  -4   7   6        0.65        0.84      1.56 o 
  -3   7   6       10.73       10.80      2.30 o 
  -2   7   6       14.77       16.99      3.27 o 
  -1   7   6        0.93        1.98      1.80 o 
   0   7   6        1.94        2.37      1.57 o 
   1   7   6       13.30       18.81      3.05 o 
   2   7   6       78.31       83.49      6.20 o 
   3   7   6        7.94       10.42      2.78 o 
   4   7   6       13.46       12.73      2.91 o 
 -13   0   7        2.19        1.21      2.32 o 
 -11   0   7      380.95      331.46     41.11 o 
  -9   0   7      183.88      185.32     11.17 o 
  -7   0   7       38.52       38.05      2.79 o 
  -5   0   7       16.74       19.70      2.02 o 
  -3   0   7     1075.33     1045.96    106.39 o 
  -1   0   7      848.41      788.83     98.01 o 
   1   0   7       56.52       69.15      4.31 o 
   3   0   7       14.04       17.32      1.90 o 
   5   0   7      813.55      863.02     39.21 o 
   7   0   7       21.32       19.15      2.30 o 
   9   0   7        0.08        0.00      1.64 o 
  11   0   7        8.62       12.90      3.52 o 
 -14   1   7        0.64        0.00      1.79 o 
 -13   1   7        2.21        2.39      1.89 o 
 -12   1   7       45.18       38.26      4.34 o 
 -11   1   7       74.85       77.33      5.40 o 
 -10   1   7        9.20       11.45      1.57 o 
  -9   1   7       76.05       65.06      3.63 o 
  -8   1   7        0.82        1.49      0.68 o 
  -7   1   7       20.00       22.73      1.64 o 
  -6   1   7        5.37        4.88      0.74 o 
  -5   1   7      697.50      736.64     37.44 o 
  -4   1   7      227.24      237.81     11.08 o 
  -3   1   7      268.48      273.77     16.23 o 
  -2   1   7      728.01      675.79     47.00 o 
  -1   1   7      673.49      626.27     41.56 o 
   0   1   7      874.42      913.17     50.14 o 
   1   1   7       28.30       32.71      1.87 o 
   2   1   7       62.87       76.24      4.15 o 
   3   1   7      128.97      147.70      7.15 o 
   4   1   7        0.10        1.34      0.54 o 
   5   1   7        0.30        1.50      0.59 o 
   6   1   7        6.56        8.05      1.36 o 
   7   1   7        2.99        2.48      0.74 o 
   8   1   7       52.64       57.95      4.81 o 
   9   1   7       26.12       30.74      3.70 o 
  10   1   7        2.83        5.08      1.93 o 
  11   1   7       22.41       16.10      2.62 o 
  12   1   7        6.67       10.68      2.38 o 
 -13   2   7        0.78        3.16      1.92 o 
 -12   2   7        7.97        8.19      2.00 o 
 -11   2   7        0.35        0.04      1.06 o 
 -10   2   7        4.38        5.81      1.29 o 
  -9   2   7       36.84       35.35      2.82 o 
  -8   2   7       24.43       28.57      3.70 o 
  -7   2   7        0.07        0.22      0.68 o 
  -6   2   7      113.97      109.48      5.49 o 
  -5   2   7       61.92       68.30      4.18 o 
  -4   2   7      150.89      165.62      9.81 o 
  -3   2   7       76.33       80.82      3.02 o 
  -2   2   7     1623.79     1659.25     94.39 o 
  -1   2   7      845.78      868.70     53.28 o 
   0   2   7      580.32      589.60     32.36 o 
   1   2   7      114.86      136.39      8.48 o 
   2   2   7      261.39      263.43     14.65 o 
   3   2   7       14.61       19.29      1.40 o 
   4   2   7        8.03       11.28      1.13 o 
   5   2   7      285.17      302.82     19.13 o 
   6   2   7        0.08        1.01      0.70 o 
   7   2   7        0.09        2.35      0.91 o 
   8   2   7       12.66       17.79      2.39 o 
   9   2   7       54.38       52.92      4.77 o 
  10   2   7        5.67        7.37      2.09 o 
  11   2   7        2.70        9.87      3.27 o 
 -13   3   7        0.15        1.36      1.54 o 
 -12   3   7        1.14        1.44      1.38 o 
 -11   3   7       15.57       16.20      2.25 o 
 -10   3   7        1.02        0.00      1.03 o 
  -9   3   7       44.11       40.90      4.02 o 
  -8   3   7       24.60       26.04      3.49 o 
  -7   3   7       30.51       27.17      3.17 o 
  -6   3   7        0.93        1.78      0.97 o 
  -5   3   7       27.64       32.50      2.25 o 
  -4   3   7      153.35      145.23      6.05 o 
  -3   3   7        0.28        1.89      0.59 o 
  -2   3   7        9.69        6.84      1.13 o 
  -1   3   7        9.60       11.03      1.35 o 
   0   3   7      287.28      283.78     11.06 o 
   1   3   7       19.70       17.22      1.74 o 
   2   3   7       18.67       17.00      1.74 o 
   3   3   7       68.74       68.39      4.87 o 
   4   3   7       56.50       61.29      4.11 o 
   5   3   7      107.05       94.04      5.24 o 
   6   3   7        8.73       10.40      2.22 o 
   7   3   7      170.67      157.79      6.84 o 
   8   3   7      107.45      103.65      7.00 o 
   9   3   7       44.02       40.95      4.48 o 
  10   3   7        0.47        0.11      1.63 o 
  11   3   7        6.05        6.44      2.22 o 
 -12   4   7        9.67        9.41      3.06 o 
 -11   4   7       10.99       10.61      2.37 o 
 -10   4   7        0.09        2.31      1.40 o 
  -9   4   7        5.55        6.36      1.83 o 
  -8   4   7        1.50        1.98      1.28 o 
  -7   4   7        0.24        1.49      1.35 o 
  -6   4   7       89.98       76.19      4.78 o 
  -5   4   7       78.46       70.68      6.36 o 
  -4   4   7      188.15      169.33      5.03 o 
  -3   4   7      188.97      173.58      6.56 o 
  -2   4   7       41.90       44.27      2.90 o 
  -1   4   7        9.30       11.78      1.54 o 
   0   4   7        4.10        6.62      1.12 o 
   1   4   7       34.53       47.31      3.35 o 
   2   4   7        8.56       11.39      1.55 o 
   3   4   7      159.97      165.15     12.19 o 
   4   4   7       14.06       14.38      2.51 o 
   5   4   7        6.23        6.64      1.89 o 
   6   4   7        7.15        6.85      1.95 o 
   7   4   7        1.57        3.03      1.61 o 
   8   4   7        8.77        6.45      2.10 o 
   9   4   7       33.65       33.07      4.10 o 
  10   4   7        0.08        3.01      1.76 o 
 -10   5   7        5.27        3.94      1.67 o 
  -9   5   7       11.49        7.73      1.79 o 
  -8   5   7       16.34       23.00      3.59 o 
  -7   5   7      130.92      124.97      6.38 o 
  -6   5   7       12.25       11.95      2.44 o 
  -5   5   7        3.83        5.92      1.70 o 
  -4   5   7        3.31        4.43      1.58 o 
  -3   5   7       37.95       48.49      3.82 o 
  -2   5   7       69.65       64.73      3.60 o 
  -1   5   7        0.35        0.79      0.78 o 
   0   5   7        4.48        3.48      1.03 o 
   1   5   7      104.18       98.11      4.07 o 
   2   5   7       21.75       24.35      2.88 o 
   3   5   7       42.00       42.15      4.34 o 
   4   5   7        1.99        2.88      1.51 o 
   5   5   7        4.24        6.31      1.98 o 
   6   5   7        2.92        3.86      1.88 o 
   7   5   7       15.99       18.13      3.08 o 
   8   5   7        0.09        0.53      1.78 o 
  -8   6   7        2.45        2.26      1.61 o 
  -7   6   7       14.38       10.64      2.64 o 
  -6   6   7        2.61        1.83      1.48 o 
  -5   6   7        3.71        4.01      1.78 o 
  -4   6   7       15.44       15.48      2.92 o 
  -3   6   7       17.13       19.63      3.17 o 
  -2   6   7        4.42        6.92      1.94 o 
  -1   6   7        2.66        4.73      1.34 o 
   0   6   7        0.33        1.14      1.09 o 
   1   6   7        0.22        0.27      1.64 o 
   2   6   7        0.49        0.00      1.72 o 
   3   6   7       31.22       35.61      4.25 o 
   4   6   7        0.34        1.87      1.49 o 
   5   6   7        1.24        0.50      1.65 o 
   6   6   7        0.11        1.01      1.61 o 
  -5   7   7        0.00        0.52      1.61 o 
  -4   7   7       10.92       15.63      2.98 o 
  -3   7   7        1.41        4.06      1.93 o 
  -2   7   7       20.71       29.75      4.50 o 
  -1   7   7        7.58       11.86      2.54 o 
   0   7   7        2.25        4.48      1.77 o 
   1   7   7        0.00        1.70      1.43 o 
   2   7   7        2.70        5.23      2.03 o 
   3   7   7        0.06        0.52      1.66 o 
 -14   0   8       10.44        7.09      4.05 o 
 -12   0   8       75.86       65.96     17.64 o 
 -10   0   8     1550.62     1476.09    212.15 o 
  -8   0   8        1.92        1.06      0.85 o 
  -6   0   8        4.48        4.24      1.13 o 
  -4   0   8      284.33      264.00     25.52 o 
  -2   0   8       47.23       40.81      3.70 o 
   0   0   8      395.85      402.03     39.87 o 
   2   0   8      337.24      331.34     15.77 o 
   4   0   8       29.25       32.94      2.77 o 
   6   0   8       82.36      103.02      8.16 o 
   8   0   8       76.86       86.95      4.58 o 
  10   0   8        3.54        6.29      3.41 o 
 -13   1   8        8.59       11.53      2.48 o 
 -12   1   8       34.46       38.03      4.33 o 
 -11   1   8       65.51       70.11      4.51 o 
 -10   1   8       20.91       22.44      2.31 o 
  -9   1   8       29.13       28.63      2.47 o 
  -8   1   8       12.98       14.35      1.38 o 
  -7   1   8      190.10      185.24     10.44 o 
  -6   1   8       28.28       28.99      1.77 o 
  -5   1   8       73.06       74.83      3.39 o 
  -4   1   8      223.52      225.08     11.71 o 
  -3   1   8       96.38       96.18      6.10 o 
  -2   1   8      779.81      713.40     53.23 o 
  -1   1   8      685.19      641.99     47.18 o 
   0   1   8     3380.25     3584.69    184.88 o 
   1   1   8       23.33       30.67      1.88 o 
   2   1   8      102.48      103.70      4.07 o 
   3   1   8       12.56       12.41      1.16 o 
   4   1   8        4.90        3.38      0.67 o 
   5   1   8       61.10       61.57      3.42 o 
   6   1   8       75.82       75.82      3.49 o 
   7   1   8       21.61       23.61      2.02 o 
   8   1   8        6.75        9.41      1.52 o 
   9   1   8        1.04        4.90      1.39 o 
  10   1   8       29.11       33.52      4.64 o 
  11   1   8        0.09        2.97      2.02 o 
 -13   2   8        0.17        3.20      2.05 o 
 -12   2   8        0.23        2.30      1.39 o 
 -11   2   8        1.40        1.32      1.19 o 
 -10   2   8       53.59       56.41      3.74 o 
  -9   2   8       41.15       39.44      3.05 o 
  -8   2   8        2.45        2.55      0.90 o 
  -7   2   8       16.74       22.94      2.35 o 
  -6   2   8        0.17        1.39      0.56 o 
  -5   2   8       81.39       87.20      3.95 o 
  -4   2   8       41.87       44.49      2.39 o 
  -3   2   8       86.69       90.95      5.43 o 
  -2   2   8      630.82      639.38     36.96 o 
  -1   2   8      850.78      877.85     49.00 o 
   0   2   8      111.84       97.06      4.64 o 
   1   2   8       24.73       25.99      2.14 o 
   2   2   8       42.74       47.13      2.69 o 
   3   2   8       35.47       39.71      3.06 o 
   4   2   8       70.02       66.73      4.38 o 
   5   2   8      248.40      242.39     13.23 o 
   6   2   8      161.01      141.78      6.12 o 
   7   2   8       22.38       20.93      2.98 o 
   8   2   8      102.83       98.82      7.19 o 
   9   2   8       72.37       67.96      5.44 o 
  10   2   8       56.81       56.03      5.22 o 
  11   2   8        2.06        0.00      2.20 o 
 -12   3   8        0.55        4.02      1.74 o 
 -11   3   8        2.55        5.43      1.84 o 
 -10   3   8        7.78        8.95      2.12 o 
  -9   3   8       20.89       19.76      3.05 o 
  -8   3   8      141.45      118.93      8.50 o 
  -7   3   8       50.48       45.29      4.19 o 
  -6   3   8        1.08        1.48      0.87 o 
  -5   3   8       64.24       67.08      3.17 o 
  -4   3   8       65.59       63.63      3.35 o 
  -3   3   8       51.32       52.88      2.87 o 
  -2   3   8       16.30       18.00      1.80 o 
  -1   3   8       34.29       34.70      2.54 o 
   0   3   8       32.30       40.12      2.72 o 
   1   3   8      183.03      183.60     14.95 o 
   2   3   8        2.38        3.10      0.84 o 
   3   3   8        6.58        4.84      1.03 o 
   4   3   8       27.20       30.28      2.50 o 
   5   3   8      223.98      201.92      7.39 o 
   6   3   8      244.94      223.43      8.36 o 
   7   3   8       31.08       27.47      3.72 o 
   8   3   8       29.13       27.35      3.72 o 
   9   3   8       83.74       79.49      5.91 o 
  10   3   8        1.22        3.87      1.97 o 
 -11   4   8        2.51        2.70      1.62 o 
 -10   4   8        0.21        2.28      1.63 o 
  -9   4   8        4.35        5.08      1.82 o 
  -8   4   8       59.23       57.54      5.12 o 
  -7   4   8       16.25       15.25      2.64 o 
  -6   4   8       54.29       56.35      4.84 o 
  -5   4   8       33.68       34.56      3.80 o 
  -4   4   8      335.34      312.01     11.65 o 
  -3   4   8       40.67       43.88      3.03 o 
  -2   4   8       18.68       20.43      2.13 o 
  -1   4   8        1.78        2.96      0.92 o 
   0   4   8       42.35       41.98      3.01 o 
   1   4   8       62.26       63.95      3.54 o 
   2   4   8       65.32       66.71      4.57 o 
   3   4   8       16.66       17.37      1.98 o 
   4   4   8        4.65        6.09      1.84 o 
   5   4   8        5.58        4.41      1.67 o 
   6   4   8        1.27        3.99      1.75 o 
   7   4   8        8.99        8.50      2.33 o 
   8   4   8       29.98       28.34      3.86 o 
   9   4   8        0.23        2.18      1.80 o 
 -10   5   8        1.58        1.44      1.54 o 
  -9   5   8       21.03       28.97      4.06 o 
  -8   5   8        3.61        5.53      1.75 o 
  -7   5   8        4.25        2.23      1.57 o 
  -6   5   8       12.06       12.54      2.66 o 
  -5   5   8        0.07        2.08      1.35 o 
  -4   5   8        9.37        9.65      2.08 o 
  -3   5   8      123.86      120.24      7.17 o 
  -2   5   8        8.44       10.49      1.77 o 
  -1   5   8        2.86        2.91      1.11 o 
   0   5   8        9.16        9.72      1.71 o 
   1   5   8       14.31       11.47      1.82 o 
   2   5   8      149.47      132.94      5.51 o 
   3   5   8        0.96        2.33      1.49 o 
   4   5   8        1.83        2.95      1.52 o 
   5   5   8       16.97       14.80      2.93 o 
   6   5   8        4.39        3.93      1.75 o 
   7   5   8        4.55        3.01      2.36 o 
   8   5   8        0.21        0.61      1.63 o 
  -8   6   8       29.83       36.51      4.64 o 
  -7   6   8       21.05       23.37      3.68 o 
  -6   6   8        0.06        0.00      1.48 o 
  -5   6   8        1.18        3.30      1.71 o 
  -4   6   8        2.72        3.54      1.95 o 
  -3   6   8        9.30       11.76      2.38 o 
  -2   6   8        3.26        7.29      2.11 o 
  -1   6   8        2.97        3.85      1.42 o 
   0   6   8       35.03       40.70      3.55 o 
   1   6   8        4.71        5.89      2.76 o 
   2   6   8       23.16       19.47      3.25 o 
   3   6   8        3.81        4.51      1.66 o 
   4   6   8        3.45        2.02      1.65 o 
   5   6   8        9.06       10.68      2.69 o 
  -3   7   8        5.97        9.19      2.13 o 
  -2   7   8        1.09        2.35      1.91 o 
  -1   7   8        8.68       14.57      3.09 o 
   0   7   8        0.06        0.30      1.48 o 
   1   7   8        0.74        5.28      1.94 o 
 -13   0   9       35.05       45.05      6.90 o 
 -11   0   9       80.44       77.59      7.94 o 
  -9   0   9      140.56      143.33      7.61 o 
  -7   0   9      136.43      136.58     11.37 o 
  -5   0   9        1.07        0.57      0.74 o 
  -3   0   9        1.99        1.93      0.81 o 
  -1   0   9       83.23       71.81      8.73 o 
   1   0   9        8.88        6.01      1.14 o 
   3   0   9        2.52        2.52      0.86 o 
   5   0   9       43.63       34.35      3.07 o 
   7   0   9       46.16       55.45      4.00 o 
   9   0   9       49.90       59.83     15.22 o 
  11   0   9        6.22       10.77      5.05 o 
 -13   1   9        0.77        2.39      1.81 o 
 -12   1   9        1.34        3.93      1.86 o 
 -11   1   9       40.98       47.33      4.46 o 
 -10   1   9       85.01       81.66      5.51 o 
  -9   1   9      135.75      124.17      6.89 o 
  -8   1   9        3.49        2.62      0.76 o 
  -7   1   9        4.60        4.88      0.83 o 
  -6   1   9        2.15        1.50      0.60 o 
  -5   1   9       95.98       89.47      4.67 o 
  -4   1   9        0.15        0.30      0.46 o 
  -3   1   9       25.00       27.56      2.01 o 
  -2   1   9       22.11       28.07      2.42 o 
  -1   1   9       99.55      101.96      5.90 o 
   0   1   9        0.99        2.15      0.71 o 
   1   1   9        5.75        6.50      1.05 o 
   2   1   9       45.84       45.06      2.46 o 
   3   1   9       33.97       32.55      2.40 o 
   4   1   9       78.77       85.54      4.28 o 
   5   1   9        5.99        4.81      1.11 o 
   6   1   9       62.89       59.39      3.18 o 
   7   1   9        9.79        7.66      1.60 o 
   8   1   9        0.58        1.82      1.50 o 
   9   1   9        0.49        1.06      1.57 o 
  10   1   9       18.54       14.56      3.68 o 
  11   1   9        1.46        8.41      3.00 o 
 -13   2   9        7.69       13.43      4.07 o 
 -12   2   9        0.03        0.00      1.97 o 
 -11   2   9       14.74       13.00      2.45 o 
 -10   2   9       25.12       22.28      3.15 o 
  -9   2   9       31.55       31.04      3.64 o 
  -8   2   9        0.45        0.00      0.91 o 
  -7   2   9       40.55       40.49      3.32 o 
  -6   2   9      156.67      154.31      9.29 o 
  -5   2   9        0.18        0.45      0.59 o 
  -4   2   9        1.43        1.34      0.60 o 
  -3   2   9      262.56      257.26     19.05 o 
  -2   2   9      434.26      404.02     28.27 o 
  -1   2   9       32.72       31.21      2.98 o 
   0   2   9      463.29      473.85     26.77 o 
   1   2   9      101.26      106.40      5.32 o 
   2   2   9       17.11       23.41      2.15 o 
   3   2   9        2.17        2.56      0.80 o 
   4   2   9       39.69       36.10      3.41 o 
   5   2   9        5.40        8.97      1.43 o 
   6   2   9      137.19      127.91      5.88 o 
   7   2   9       47.88       52.38      4.74 o 
   8   2   9        6.72        5.51      2.00 o 
   9   2   9        8.80       11.99      2.64 o 
  10   2   9        7.79        6.44      2.19 o 
 -12   3   9       14.93       18.46      3.82 o 
 -11   3   9       11.68       13.50      2.57 o 
 -10   3   9       68.21       58.49      5.26 o 
  -9   3   9       28.82       26.25      3.47 o 
  -8   3   9       23.96       26.27      3.35 o 
  -7   3   9       13.29       12.51      2.42 o 
  -6   3   9       99.04       89.09      4.05 o 
  -5   3   9       65.17       68.58      3.32 o 
  -4   3   9       16.26       19.51      2.05 o 
  -3   3   9        0.47        1.01      0.71 o 
  -2   3   9       19.24       20.87      2.12 o 
  -1   3   9       26.92       25.77      2.37 o 
   0   3   9       18.08       17.58      2.07 o 
   1   3   9        1.40        2.66      0.91 o 
   2   3   9       15.99       15.92      1.79 o 
   3   3   9        0.20        0.68      0.80 o 
   4   3   9        9.84       13.33      1.84 o 
   5   3   9       18.68       17.28      2.74 o 
   6   3   9       81.83       72.53      5.30 o 
   7   3   9      122.54      107.27      7.95 o 
   8   3   9       22.97       19.22      3.16 o 
   9   3   9       31.76       36.62      4.36 o 
 -11   4   9        0.82        1.27      2.38 o 
 -10   4   9        6.13        6.13      1.91 o 
  -9   4   9        0.01        0.00      1.45 o 
  -8   4   9        1.78        4.25      1.59 o 
  -7   4   9        1.05        1.64      1.43 o 
  -6   4   9        0.05        0.94      1.23 o 
  -5   4   9       64.08       63.19      5.13 o 
  -4   4   9       87.06       81.71      4.23 o 
  -3   4   9      236.70      222.75      9.79 o 
  -2   4   9      102.70       97.80      5.87 o 
  -1   4   9       21.96       22.24      2.26 o 
   0   4   9        0.87        1.41      0.83 o 
   1   4   9       21.87       28.20      2.75 o 
   2   4   9       26.96       29.22      2.75 o 
   3   4   9       81.92       81.78      4.60 o 
   4   4   9       12.89       12.01      2.50 o 
   5   4   9        0.87        2.36      1.65 o 
   6   4   9        0.01        1.55      1.52 o 
   7   4   9       10.51       15.99      2.95 o 
   8   4   9        0.39        2.17      1.70 o 
  -9   5   9        0.00        0.33      1.52 o 
  -8   5   9        0.05        0.00      1.28 o 
  -7   5   9        0.06        1.23      1.38 o 
  -6   5   9        1.52        1.66      1.55 o 
  -5   5   9        3.83        5.28      1.91 o 
  -4   5   9        0.11        0.98      1.37 o 
  -3   5   9        5.59        4.42      1.18 o 
  -2   5   9       33.85       38.42      3.29 o 
  -1   5   9        0.66        1.10      1.05 o 
   0   5   9        4.14        6.32      1.62 o 
   1   5   9       12.52       12.54      2.12 o 
   2   5   9       14.81       15.64      2.43 o 
   3   5   9       29.71       23.43      3.48 o 
   4   5   9        0.06        0.00      1.44 o 
   5   5   9        0.91        2.25      1.84 o 
   6   5   9        7.11        7.22      2.11 o 
   7   5   9        8.57        8.66      2.46 o 
  -7   6   9       12.66       11.97      2.54 o 
  -6   6   9       36.48       38.75      4.56 o 
  -5   6   9        1.50        0.40      1.55 o 
  -4   6   9        0.87        0.00      1.21 o 
  -3   6   9        1.03        1.65      1.57 o 
  -2   6   9        0.23        0.89      1.41 o 
  -1   6   9        3.44        4.82      1.50 o 
   0   6   9        4.26        5.18      1.57 o 
   1   6   9        1.01        2.49      1.51 o 
   2   6   9        0.08        1.00      1.44 o 
   3   6   9       10.01       10.96      2.61 o 
   4   6   9        4.84        8.14      2.32 o 
 -12   0  10        3.94        5.66      3.07 o 
 -10   0  10        6.63       10.61      2.50 o 
  -8   0  10        1.68        3.54      1.16 o 
  -6   0  10      393.97      367.28     22.97 o 
  -4   0  10       51.00       48.01      5.24 o 
  -2   0  10        0.37        0.55      0.72 o 
   0   0  10        8.35        7.64      1.51 o 
   2   0  10      153.74      150.68      5.47 o 
   4   0  10        2.84        5.05      1.35 o 
   6   0  10        2.54        3.15      1.42 o 
   8   0  10        0.14        1.68      2.28 o 
 -13   1  10        3.75        3.88      2.44 o 
 -12   1  10       43.18       43.98      4.60 o 
 -11   1  10        6.11        8.82      1.94 o 
 -10   1  10       27.67       27.78      2.67 o 
  -9   1  10       54.54       51.64      3.29 o 
  -8   1  10        2.23        3.28      0.85 o 
  -7   1  10       62.21       60.26      3.19 o 
  -6   1  10       13.86       17.41      2.17 o 
  -5   1  10       41.37       42.71      2.76 o 
  -4   1  10       59.23       56.72      4.12 o 
  -3   1  10       43.14       45.98      2.65 o 
  -2   1  10       20.70       20.89      1.96 o 
  -1   1  10       83.65       85.11      4.28 o 
   0   1  10      150.51      176.01     10.13 o 
   1   1  10        0.20        0.59      0.66 o 
   2   1  10        0.09        0.00      0.60 o 
   3   1  10       35.42       38.63      2.73 o 
   4   1  10      310.50      301.76     10.51 o 
   5   1  10       42.45       42.30      3.04 o 
   6   1  10        2.11        1.54      1.12 o 
   7   1  10        1.71        3.51      1.65 o 
   8   1  10       27.05       28.33      3.62 o 
   9   1  10        0.75        0.00      1.60 o 
  10   1  10        0.12        0.00      2.21 o 
 -12   2  10        0.04        0.19      2.50 o 
 -11   2  10       37.56       35.72      4.08 o 
 -10   2  10       20.96       25.95      3.28 o 
  -9   2  10       11.15       12.94      2.54 o 
  -8   2  10        0.43        0.88      1.20 o 
  -7   2  10        0.01        0.69      0.88 o 
  -6   2  10        6.34       10.39      1.46 o 
  -5   2  10      135.69      127.00     11.00 o 
  -4   2  10      104.87       97.25      6.56 o 
  -3   2  10        7.29        6.69      1.16 o 
  -2   2  10       13.81       15.16      1.77 o 
  -1   2  10       34.19       37.97      2.74 o 
   0   2  10        6.20        5.64      1.13 o 
   1   2  10       49.02       56.41      3.04 o 
   2   2  10       38.75       36.47      2.77 o 
   3   2  10      128.62      112.43      4.13 o 
   4   2  10       17.17       19.70      2.15 o 
   5   2  10       12.76       16.02      2.03 o 
   6   2  10       99.94       84.28      5.07 o 
   7   2  10        4.90        7.40      1.96 o 
   8   2  10        0.39        1.94      1.64 o 
   9   2  10        1.18        2.47      1.73 o 
 -12   3  10        4.45        5.69      1.97 o 
 -11   3  10        6.32        7.75      2.02 o 
 -10   3  10       15.00       11.38      2.57 o 
  -9   3  10       37.86       32.78      3.96 o 
  -8   3  10       11.50       11.41      2.35 o 
  -7   3  10        2.64        3.33      1.67 o 
  -6   3  10       79.34       74.69      5.31 o 
  -5   3  10       90.12       88.83      6.82 o 
  -4   3  10       49.77       53.19      3.57 o 
  -3   3  10        1.00        0.26      0.80 o 
  -2   3  10        1.88        2.58      0.94 o 
  -1   3  10       25.96       25.97      2.51 o 
   0   3  10        5.18        6.95      1.32 o 
   1   3  10       42.03       40.77      4.25 o 
   2   3  10        0.34        0.42      0.80 o 
   3   3  10       70.62       72.75      4.79 o 
   4   3  10        3.33        2.65      1.16 o 
   5   3  10       50.18       49.26      4.75 o 
   6   3  10        6.50       12.09      2.44 o 
   7   3  10       28.77       28.90      3.80 o 
   8   3  10       48.90       54.72      7.26 o 
   9   3  10       19.55       24.11      3.64 o 
 -10   4  10        0.46        0.91      1.59 o 
  -9   4  10        9.02        8.95      2.22 o 
  -8   4  10        4.20        2.93      1.66 o 
  -7   4  10        1.53        0.11      1.31 o 
  -6   4  10       24.66       25.42      3.49 o 
  -5   4  10       46.53       41.50      4.22 o 
  -4   4  10      149.56      143.68      6.26 o 
  -3   4  10      210.23      193.76      9.12 o 
  -2   4  10       73.40       69.69      3.88 o 
  -1   4  10       17.13       17.83      2.27 o 
   0   4  10       82.98       82.32      4.06 o 
   1   4  10       29.15       33.57      3.65 o 
   2   4  10        6.93        5.97      1.46 o 
   3   4  10        0.25        1.30      1.12 o 
   4   4  10       76.04       70.21      5.71 o 
   5   4  10        0.24        0.00      1.37 o 
   6   4  10        5.13        6.62      2.02 o 
   7   4  10       63.25       55.21      5.59 o 
   8   4  10       17.06       20.45      3.34 o 
  -9   5  10        0.47        2.60      1.70 o 
  -8   5  10       16.57       22.57      3.46 o 
  -7   5  10        6.92        6.34      1.91 o 
  -6   5  10       16.11       16.40      3.04 o 
  -5   5  10        9.24        8.16      2.21 o 
  -4   5  10        0.62        0.73      1.51 o 
  -3   5  10       49.85       50.48      3.86 o 
  -2   5  10        0.63        1.27      1.10 o 
  -1   5  10        9.13       11.22      1.98 o 
   0   5  10        2.19        3.65      1.46 o 
   1   5  10        0.94        0.36      1.15 o 
   2   5  10        0.24        0.39      1.36 o 
   3   5  10        3.75        5.05      1.70 o 
   4   5  10        1.00        2.33      1.55 o 
   5   5  10        5.41        3.71      1.82 o 
   6   5  10        0.26        1.04      1.67 o 
  -6   6  10        2.30        4.28      2.07 o 
  -5   6  10       10.17       10.61      2.47 o 
  -4   6  10        0.17        0.61      1.67 o 
  -3   6  10       39.19       48.60      5.21 o 
  -2   6  10        1.02        2.16      1.56 o 
  -1   6  10        0.39        0.62      1.23 o 
   0   6  10        3.74        4.31      1.48 o 
   1   6  10       14.06       17.89      3.05 o 
   2   6  10        5.16        1.95      1.71 o 
   3   6  10       24.08       25.14      3.74 o 
 -11   0  11       36.77       38.80      5.82 o 
  -9   0  11       10.26       13.55      2.09 o 
  -7   0  11        3.86        4.48      1.27 o 
  -5   0  11      216.42      205.25     29.81 o 
  -3   0  11      132.74      130.63     19.63 o 
  -1   0  11       46.97       44.88      7.29 o 
   1   0  11       16.72       17.67      2.63 o 
   3   0  11       31.73       39.23      5.32 o 
   5   0  11      116.25      117.31      7.94 o 
   7   0  11        7.86        8.73      3.16 o 
 -12   1  11       37.86       37.39      6.34 o 
 -11   1  11       82.19       81.92      6.46 o 
 -10   1  11        6.28        5.92      1.91 o 
  -9   1  11       51.17       48.80      4.25 o 
  -8   1  11        0.57        0.00      0.80 o 
  -7   1  11       45.54       43.52      3.00 o 
  -6   1  11       32.08       34.82      2.68 o 
  -5   1  11       85.23       90.18      8.08 o 
  -4   1  11        2.25        3.17      0.92 o 
  -3   1  11        6.78        8.22      1.29 o 
  -2   1  11        0.02        0.43      0.69 o 
  -1   1  11        0.85        1.82      0.82 o 
   0   1  11      187.02      175.94     11.44 o 
   1   1  11       58.68       54.53      3.91 o 
   2   1  11        6.93        7.40      1.26 o 
   3   1  11        9.22        9.84      1.51 o 
   4   1  11       11.13       11.34      1.67 o 
   5   1  11       61.41       61.16      3.41 o 
   6   1  11        0.00        1.46      1.18 o 
   7   1  11       18.53       20.52      2.72 o 
   8   1  11        4.68        4.55      2.31 o 
   9   1  11        2.74        5.97      2.97 o 
 -12   2  11        8.53        3.32      2.24 o 
 -11   2  11       11.83       10.86      2.44 o 
 -10   2  11       26.39       25.27      3.38 o 
  -9   2  11       24.98       25.84      3.41 o 
  -8   2  11        0.03        0.00      1.15 o 
  -7   2  11        3.13        3.82      1.28 o 
  -6   2  11        0.23        0.00      0.81 o 
  -5   2  11       28.61       26.64      2.46 o 
  -4   2  11       29.66       26.95      2.45 o 
  -3   2  11       57.28       50.56      3.89 o 
  -2   2  11      350.05      326.88     19.10 o 
  -1   2  11      243.86      229.74     18.09 o 
   0   2  11        0.83        1.95      0.89 o 
   1   2  11        0.70        0.45      0.85 o 
   2   2  11       62.25       57.49      3.78 o 
   3   2  11       11.63       13.14      1.80 o 
   4   2  11      104.81      108.57      6.86 o 
   5   2  11      139.27      154.94      5.55 o 
   6   2  11        2.93        5.56      1.86 o 
   7   2  11       12.68       15.79      2.77 o 
   8   2  11        0.69        3.75      1.92 o 
   9   2  11        1.25        2.20      2.75 o 
 -11   3  11        2.40        4.23      1.95 o 
 -10   3  11        0.50        1.32      1.50 o 
  -9   3  11        4.99        5.93      1.88 o 
  -8   3  11       10.98        9.54      2.35 o 
  -7   3  11       10.94       12.32      2.46 o 
  -6   3  11       68.02       61.18      4.09 o 
  -5   3  11       86.48       82.80      4.28 o 
  -4   3  11       84.65       79.28      4.76 o 
  -3   3  11      159.47      149.52      8.08 o 
  -2   3  11      164.97      137.85      5.33 o 
  -1   3  11        4.38        5.20      1.36 o 
   0   3  11       51.41       58.81      3.66 o 
   1   3  11       13.29       12.82      1.88 o 
   2   3  11      131.79      116.98      8.54 o 
   3   3  11        0.05        0.24      0.96 o 
   4   3  11       21.85       23.10      2.74 o 
   5   3  11        0.07        0.00      1.44 o 
   6   3  11       10.31       12.70      2.54 o 
   7   3  11       39.09       39.51      4.40 o 
   8   3  11       21.40       28.51      3.89 o 
 -10   4  11        0.60        0.00      1.72 o 
  -9   4  11        4.48        4.27      1.89 o 
  -8   4  11        2.43        2.55      1.50 o 
  -7   4  11        7.89        9.84      2.42 o 
  -6   4  11        3.21        2.53      1.67 o 
  -5   4  11       18.08       19.77      3.14 o 
  -4   4  11       17.49       17.98      2.30 o 
  -3   4  11       29.31       36.02      3.22 o 
  -2   4  11        0.17        0.28      1.07 o 
  -1   4  11       19.21       20.18      2.56 o 
   0   4  11       10.79       10.37      1.83 o 
   1   4  11       21.73       25.24      2.78 o 
   2   4  11        9.67        8.78      1.70 o 
   3   4  11       81.38       85.12      5.35 o 
   4   4  11        0.01        0.35      1.42 o 
   5   4  11        1.08        1.74      1.63 o 
   6   4  11        0.30        1.44      1.70 o 
   7   4  11       26.04       27.24      3.90 o 
  -8   5  11        9.71        8.26      2.33 o 
  -7   5  11       38.62       45.77      5.07 o 
  -6   5  11        4.28        4.62      2.01 o 
  -5   5  11        1.35        1.77      1.61 o 
  -4   5  11       14.33       19.06      3.30 o 
  -3   5  11        0.90        1.23      1.18 o 
  -2   5  11        7.37        4.19      1.56 o 
  -1   5  11       12.38       16.50      2.41 o 
   0   5  11        0.76        0.27      1.22 o 
   1   5  11       52.58       54.79      4.66 o 
   2   5  11        5.91        6.33      1.91 o 
   3   5  11        0.02        0.99      1.43 o 
   4   5  11        1.07        1.68      1.50 o 
   5   5  11        6.82       10.54      2.35 o 
  -5   6  11        2.77        4.49      2.16 o 
  -4   6  11        0.05        0.00      1.74 o 
  -3   6  11       10.53       14.04      2.91 o 
  -2   6  11       14.65       20.27      2.96 o 
  -1   6  11        4.95        9.65      1.92 o 
   0   6  11        1.31        0.00      1.47 o 
   1   6  11        3.81        4.89      2.38 o 
 -12   0  12       17.75        7.68      4.55 o 
 -10   0  12      194.91      192.59     50.57 o 
  -8   0  12        0.37        4.63      1.70 o 
  -6   0  12        1.72        2.69      2.56 o 
  -4   0  12      101.06       96.41      7.97 o 
  -2   0  12      206.27      226.37     12.30 o 
   0   0  12       15.21       19.34      3.98 o 
   2   0  12        0.20        2.99      2.11 o 
   4   0  12        8.66        5.53      2.67 o 
   6   0  12       23.66       23.27      4.78 o 
   8   0  12       43.54       34.85      7.97 o 
 -12   1  12       44.12       41.12      6.62 o 
 -11   1  12       41.64       43.54      5.90 o 
 -10   1  12      108.95      102.45      6.38 o 
  -9   1  12        0.37        2.31      1.53 o 
  -8   1  12        2.61        4.12      1.14 o 
  -7   1  12       19.69       20.22      2.18 o 
  -6   1  12        0.60        1.48      0.90 o 
  -5   1  12       74.09       75.88      4.13 o 
  -4   1  12       29.55       32.98      2.66 o 
  -3   1  12       46.61       46.45      3.55 o 
  -2   1  12       75.31       68.77      3.11 o 
  -1   1  12        3.05        4.85      1.65 o 
   0   1  12      162.47      159.65      9.84 o 
   1   1  12       11.73        9.91      1.69 o 
   2   1  12       11.55        8.35      1.78 o 
   3   1  12        5.52        7.39      1.59 o 
   4   1  12       46.11       61.54      4.10 o 
   5   1  12        3.01        7.47      1.69 o 
   6   1  12        3.03        3.16      1.60 o 
   7   1  12        0.00        0.57      1.83 o 
   8   1  12        8.69        9.00      3.65 o 
 -11   2  12       30.26       23.97      3.48 o 
 -10   2  12        0.29        1.65      1.58 o 
  -9   2  12        1.72        1.05      1.51 o 
  -8   2  12       20.99       18.79      2.94 o 
  -7   2  12        6.10        7.24      1.44 o 
  -6   2  12        0.23        2.41      0.98 o 
  -5   2  12        1.72        3.27      1.05 o 
  -4   2  12        4.46        3.91      1.09 o 
  -3   2  12       64.76       64.83      4.18 o 
  -2   2  12      308.62      285.90     22.28 o 
  -1   2  12      221.81      195.67     11.28 o 
   0   2  12      154.44      141.08      8.48 o 
   1   2  12        1.87        0.93      0.94 o 
   2   2  12        7.99        8.02      1.53 o 
   3   2  12       19.34       20.32      2.25 o 
   4   2  12       16.46       20.07      2.39 o 
   5   2  12      172.88      169.82      6.49 o 
   6   2  12      103.84       92.67      5.57 o 
   7   2  12        1.88        1.58      1.95 o 
   8   2  12       14.39       13.33      2.82 o 
 -10   3  12        9.32        8.76      2.22 o 
  -9   3  12       22.53       24.57      3.47 o 
  -8   3  12       43.37       46.16      4.85 o 
  -7   3  12        2.13        0.33      1.40 o 
  -6   3  12        0.58        1.12      1.21 o 
  -5   3  12       92.54       95.64      5.39 o 
  -4   3  12      134.49      127.93      7.01 o 
  -3   3  12        6.60        6.28      1.53 o 
  -2   3  12       42.56       38.61      3.27 o 
  -1   3  12      113.00      101.98      4.61 o 
   0   3  12       15.86       22.67      2.66 o 
   1   3  12       57.31       58.75      4.36 o 
   2   3  12        6.96        9.83      1.71 o 
   3   3  12        1.01        1.00      1.22 o 
   4   3  12        0.00        0.13      1.40 o 
   5   3  12       16.86       11.72      2.66 o 
   6   3  12        8.14        3.79      1.80 o 
   7   3  12       16.52       14.21      2.84 o 
  -9   4  12        2.60        5.38      2.05 o 
  -8   4  12        3.45        3.89      1.83 o 
  -7   4  12        1.57        2.20      1.52 o 
  -6   4  12       12.11       13.66      2.61 o 
  -5   4  12        5.87        5.73      1.63 o 
  -4   4  12       23.69       26.21      2.83 o 
  -3   4  12       15.26       16.13      2.35 o 
  -2   4  12        5.34        5.47      1.52 o 
  -1   4  12        0.13        2.29      1.25 o 
   0   4  12        2.30        3.19      1.34 o 
   1   4  12       15.37       20.45      2.58 o 
   2   4  12        4.17        8.42      1.76 o 
   3   4  12        0.36        1.11      1.29 o 
   4   4  12        2.06        3.02      1.64 o 
   5   4  12        0.64        2.10      1.83 o 
   6   4  12        7.62        5.79      2.15 o 
  -7   5  12        0.43        0.00      2.34 o 
  -6   5  12        7.92        8.36      2.42 o 
  -5   5  12        1.00        0.95      1.84 o 
  -4   5  12       22.24       24.87      3.73 o 
  -3   5  12        9.03        7.60      1.79 o 
  -2   5  12        1.40        0.26      1.29 o 
  -1   5  12        0.33        0.00      1.25 o 
   0   5  12        0.30        3.41      1.52 o 
   1   5  12        0.14        1.71      1.36 o 
   2   5  12       68.19       58.84      5.63 o 
   3   5  12        0.13        1.70      1.57 o 
  -9   0  13       34.62       35.63      7.18 o 
  -7   0  13        2.61        1.49      2.28 o 
  -5   0  13       20.26       20.33      3.95 o 
  -3   0  13        0.58        0.06      1.80 o 
  -1   0  13       17.16       25.28      4.51 o 
   1   0  13        0.81        1.67      3.77 o 
   3   0  13        2.52        2.53      2.36 o 
   5   0  13        2.17        2.23      2.35 o 
   7   0  13       16.46       19.07      4.54 o 
 -11   1  13        3.13        2.56      3.98 o 
 -10   1  13       22.00       20.94      4.32 o 
  -9   1  13        1.66        1.72      1.66 o 
  -8   1  13        9.77       11.92      2.05 o 
  -7   1  13       19.13       21.66      2.63 o 
  -6   1  13        0.84        1.64      1.10 o 
  -5   1  13       13.09       10.90      1.92 o 
  -4   1  13        9.39       11.96      1.97 o 
  -3   1  13       11.83       11.18      1.92 o 
  -2   1  13        1.90        3.41      1.26 o 
  -1   1  13       92.11       96.18      4.78 o 
   0   1  13       26.87       27.70      3.57 o 
   1   1  13        0.67        0.51      1.30 o 
   2   1  13        1.35        2.33      1.50 o 
   3   1  13        8.29       10.30      2.29 o 
   4   1  13       43.62       43.94      4.53 o 
   5   1  13       20.36       23.79      3.36 o 
   6   1  13        0.02        0.00      1.70 o 
   7   1  13        5.13        3.08      2.76 o 
 -11   2  13        8.65       12.25      3.04 o 
 -10   2  13       43.71       39.85      5.34 o 
  -9   2  13       39.82       38.52      4.26 o 
  -8   2  13        1.90        2.18      1.55 o 
  -7   2  13       17.52       17.37      2.29 o 
  -6   2  13        0.96        2.31      1.23 o 
  -5   2  13        4.59        4.82      1.31 o 
  -4   2  13        0.42        0.27      0.96 o 
  -3   2  13       58.76       58.19      3.82 o 
  -2   2  13       22.05       20.12      2.33 o 
  -1   2  13        5.14        7.80      1.58 o 
   0   2  13       58.24       56.27      4.12 o 
   1   2  13       21.42       21.43      2.42 o 
   2   2  13        0.16        1.85      1.27 o 
   3   2  13       21.11       19.24      2.64 o 
   4   2  13        0.03        0.46      1.35 o 
   5   2  13        4.25        7.02      2.13 o 
   6   2  13       56.81       58.15      6.29 o 
   7   2  13        5.33        5.26      2.34 o 
 -10   3  13       22.75       18.52      2.89 o 
  -9   3  13        0.19        3.05      1.72 o 
  -8   3  13        9.79        9.07      2.23 o 
  -7   3  13        5.29        3.67      1.83 o 
  -6   3  13       43.57       41.48      3.88 o 
  -5   3  13       52.69       59.70      4.09 o 
  -4   3  13       40.24       45.77      4.41 o 
  -3   3  13       70.38       68.62      4.39 o 
  -2   3  13       51.09       51.66      3.91 o 
  -1   3  13       43.37       39.75      3.52 o 
   0   3  13        3.97        4.16      1.53 o 
   1   3  13       19.32       17.74      2.30 o 
   2   3  13       11.30       10.88      1.92 o 
   3   3  13        3.56        5.28      1.57 o 
   4   3  13       12.72       12.93      2.28 o 
   5   3  13        7.20        6.75      2.12 o 
   6   3  13        0.08        0.06      1.62 o 
  -8   4  13        4.52        4.57      2.40 o 
  -7   4  13       28.98       31.33      4.14 o 
  -6   4  13        1.75        2.82      1.75 o 
  -5   4  13        3.79        5.08      1.73 o 
  -4   4  13       24.03       22.28      2.65 o 
  -3   4  13       23.24       26.86      2.91 o 
  -2   4  13        9.48       10.07      1.97 o 
  -1   4  13        0.38        0.00      1.25 o 
   0   4  13        1.61        2.35      1.54 o 
   1   4  13        0.14        2.12      1.31 o 
   2   4  13       30.44       33.02      3.28 o 
   3   4  13        3.22        5.11      1.86 o 
   4   4  13        1.54        2.22      1.64 o 
  -5   5  13        3.91        5.29      2.39 o 
  -4   5  13        0.00        0.65      1.85 o 
  -3   5  13        7.36       10.95      2.18 o 
  -2   5  13        4.24        3.27      1.48 o 
  -1   5  13        7.90        8.86      1.97 o 
   0   5  13        1.48        1.49      1.54 o 
   1   5  13        2.23        3.46      1.56 o 
   2   5  13        0.04        1.80      1.61 o 
 -10   0  14        1.09        0.71      3.27 o 
  -8   0  14       20.50       24.54      4.58 o 
  -6   0  14       69.65       80.13      7.33 o 
  -4   0  14        5.56       12.00      3.17 o 
  -2   0  14        5.44       10.67      2.96 o 
   0   0  14       39.69       44.94      6.43 o 
   2   0  14        0.78        1.35      2.21 o 
   4   0  14        0.76        0.00      2.49 o 
   6   0  14        1.23        3.51      2.75 o 
 -10   1  14        5.54        3.93      2.56 o 
  -9   1  14       10.76       12.08      3.75 o 
  -8   1  14        1.14        2.10      1.49 o 
  -7   1  14       13.03       16.35      2.79 o 
  -6   1  14       39.09       43.55      4.45 o 
  -5   1  14        3.99        4.44      1.66 o 
  -4   1  14       22.38       23.61      3.34 o 
  -3   1  14        0.67        1.26      1.26 o 
  -2   1  14        5.51        7.39      2.06 o 
  -1   1  14        6.68        5.87      1.77 o 
   0   1  14       11.72       20.68      3.17 o 
   1   1  14        9.20        9.17      2.25 o 
   2   1  14        2.90        3.88      1.79 o 
   3   1  14        2.61        2.40      1.88 o 
   4   1  14       43.91       39.22      4.51 o 
   5   1  14       18.02       14.00      2.82 o 
   6   1  14       20.24       18.68      3.84 o 
 -10   2  14        5.08        6.27      2.38 o 
  -9   2  14        1.29        0.30      1.68 o 
  -8   2  14        0.06        0.00      1.69 o 
  -7   2  14       16.13       18.18      2.61 o 
  -6   2  14        0.69        0.40      1.27 o 
  -5   2  14        0.82        2.82      1.42 o 
  -4   2  14       46.30       48.45      4.16 o 
  -3   2  14        3.47        3.93      1.47 o 
  -2   2  14        3.15        2.76      1.48 o 
  -1   2  14        2.81        4.23      1.61 o 
   0   2  14        5.97        5.68      1.74 o 
   1   2  14        0.34        1.34      1.20 o 
   2   2  14       13.11       11.60      2.15 o 
   3   2  14       13.50       10.40      2.10 o 
   4   2  14       20.16       20.52      2.79 o 
   5   2  14        6.59        6.21      2.63 o 
   6   2  14       30.28       22.21      5.32 o 
  -9   3  14        8.44        8.77      2.47 o 
  -8   3  14        3.96        5.28      2.00 o 
  -7   3  14        9.79        9.84      2.43 o 
  -6   3  14        6.58        6.75      1.92 o 
  -5   3  14       46.93       51.66      3.99 o 
  -4   3  14       37.54       43.44      3.71 o 
  -3   3  14        5.63       10.71      2.01 o 
  -2   3  14       14.49       14.26      2.22 o 
  -1   3  14        0.10        2.91      1.39 o 
   0   3  14       47.22       50.87      3.94 o 
   1   3  14        3.80        3.76      1.37 o 
   2   3  14       12.16       12.60      2.12 o 
   3   3  14       54.93       50.59      4.11 o 
   4   3  14        0.15        1.60      1.42 o 
   5   3  14        7.33        5.99      2.45 o 
  -7   4  14        0.01        1.07      1.73 o 
  -6   4  14       35.50       28.91      3.87 o 
  -5   4  14        5.98        6.57      1.98 o 
  -4   4  14        7.42        9.93      2.06 o 
  -3   4  14       50.73       44.40      3.87 o 
  -2   4  14        8.71        8.11      1.87 o 
  -1   4  14        7.22        7.94      1.77 o 
   0   4  14       11.41        7.70      1.76 o 
   1   4  14        6.53        7.02      1.78 o 
   2   4  14        0.29        0.06      1.30 o 
   3   4  14        4.43        1.79      1.70 o 
  -9   0  15        0.03        3.39      2.06 o 
  -7   0  15       34.67       39.61      6.11 o 
  -5   0  15       66.47       67.90     10.67 o 
  -3   0  15        7.57        8.25      3.70 o 
  -1   0  15       10.06        8.10      2.96 o 
   1   0  15        7.04        8.60      3.42 o 
   3   0  15       26.74       27.38      5.38 o 
   5   0  15        3.33        3.79      3.11 o 
  -9   1  15       18.84       21.50      4.44 o 
  -8   1  15        0.44        2.14      1.52 o 
  -7   1  15        0.69        3.30      1.55 o 
  -6   1  15        5.96        6.47      2.05 o 
  -5   1  15        0.16        1.22      1.38 o 
  -4   1  15        0.12        0.80      1.32 o 
  -3   1  15       20.96       21.49      3.14 o 
  -2   1  15        1.31        1.17      1.43 o 
  -1   1  15        2.36        3.04      1.75 o 
   0   1  15       10.33        9.43      2.33 o 
   1   1  15        6.16        5.56      2.11 o 
   2   1  15        6.11        4.55      2.59 o 
   3   1  15       28.77       32.29      4.12 o 
   4   1  15       23.99       21.62      3.54 o 
   5   1  15       34.67       30.38      4.06 o 
  -9   2  15        2.32        4.07      2.11 o 
  -8   2  15        0.13        3.00      1.86 o 
  -7   2  15        6.95        8.91      1.84 o 
  -6   2  15       49.87       55.88      4.57 o 
  -5   2  15       50.97       51.68      4.32 o 
  -4   2  15       13.87       12.22      2.30 o 
  -3   2  15        1.43        0.50      1.40 o 
  -2   2  15       14.01       15.24      2.89 o 
  -1   2  15       22.35       21.54      3.28 o 
   0   2  15        0.05        1.11      1.53 o 
   1   2  15       13.26        9.94      2.38 o 
   2   2  15        2.77        6.56      2.10 o 
   3   2  15        0.26        1.09      1.74 o 
   4   2  15       39.49       39.89      4.70 o 
  -7   3  15        0.92        5.72      1.92 o 
  -6   3  15       21.03       21.85      3.07 o 
  -5   3  15        5.93        7.59      1.90 o 
  -4   3  15       27.53       30.42      3.55 o 
  -3   3  15       92.87       80.23      5.76 o 
  -2   3  15       74.38       60.94      4.96 o 
  -1   3  15       11.76       10.64      2.14 o 
   0   3  15        0.10        0.04      1.23 o 
   1   3  15        4.90        6.76      1.90 o 
   2   3  15       45.36       42.51      4.19 o 
   3   3  15        2.13        3.85      1.70 o 
  -5   4  15        0.02        1.64      1.71 o 
  -4   4  15        3.47        5.06      1.66 o 
  -3   4  15        9.68        7.67      2.09 o 
  -2   4  15        5.51        5.18      1.82 o 
  -1   4  15        0.47        1.04      1.58 o 
   0   4  15        8.88        9.51      1.94 o 
  -8   0  16        0.07        0.00      1.81 o 
  -6   0  16        2.76        6.60      4.55 o 
  -4   0  16       24.17       17.20      4.01 o 
  -2   0  16      108.28       95.68     10.17 o 
   0   0  16        3.70        1.09      2.22 o 
   2   0  16        0.99        1.71      2.51 o 
  -8   1  16        0.01        3.09      1.69 o 
  -7   1  16        0.02        0.00      1.40 o 
  -6   1  16        0.61        0.61      1.35 o 
  -5   1  16       13.93       10.28      4.41 o 
  -4   1  16        5.46        9.69      2.20 o 
  -3   1  16        0.30        0.00      1.50 o 
  -2   1  16        2.54        6.50      2.01 o 
  -1   1  16        0.37        0.54      1.54 o 
   0   1  16        0.03        1.56      1.71 o 
   1   1  16        0.63        0.10      1.63 o 
   2   1  16        0.05        0.67      1.74 o 
   3   1  16        0.24        2.07      1.92 o 
  -7   2  16        0.14        1.01      1.65 o 
  -6   2  16        3.32        5.04      1.85 o 
  -5   2  16       28.71       36.79      4.35 o 
  -4   2  16       22.89       22.71      3.50 o 
  -3   2  16       27.00       19.25      3.31 o 
  -2   2  16       46.35       43.90      4.85 o 
  -1   2  16       12.87        6.79      2.12 o 
   0   2  16       41.67       36.76      4.38 o 
   1   2  16        1.09        4.18      2.07 o 
   2   2  16        0.81        3.59      2.12 o 
  -5   3  16       28.76       29.32      3.48 o 
  -4   3  16       17.12       16.48      2.87 o 
  -3   3  16        1.74        2.10      1.67 o 
  -2   3  16       35.83       35.02      3.93 o 
  -1   3  16       37.87       34.74      3.74 o 
   0   3  16        0.20        0.74      1.74 o 
  -5   0  17        0.91        1.67      2.25 o 
  -3   0  17        0.53        1.23      2.84 o 
  -1   0  17       39.86       36.22      6.54 o 
   1   0  17        1.12        0.50      2.51 o 
  -6   1  17        8.18        9.99      2.31 o 
  -5   1  17        6.96        7.01      2.46 o 
  -4   1  17        2.19        1.03      2.03 o 
  -3   1  17       10.54        8.68      2.39 o 
  -2   1  17        2.44        1.89      1.71 o 
  -1   1  17       10.76        6.93      2.32 o 
   0   1  17        5.81        7.02      2.26 o 
   1   1  17        1.72        4.35      2.20 o 
  -4   2  17        6.16       10.03      3.20 o 
  -3   2  17        3.25        4.44      1.98 o 
  -2   2  17        2.13        2.15      1.88 o 
  -1   2  17        2.62        3.60      1.98 o 
                                                 
